# Supplementary material for: Negative cooperativity in the formation of H-bond networks involving primary anilines
Source: Chem Sci. 2024 Jul 3;15(30):12036–41. doi: 10.1039/d4sc03719g (PMC11290332; doi:10.1039/d4sc03719g)
Supplement: SC-015-D4SC03719G-s002 [file SC-015-D4SC03719G-s002.cif]

# Electronic Supplementary Material (ESI) for Chemical Science.
# This journal is © The Royal Society of Chemistry 2024

####################################################################### 
# 
# This file contains crystal structure data downloaded from the 
# Cambridge Structural Database (CSD) hosted by the Cambridge 
# Crystallographic Data Centre (CCDC).
# 
# Full information about CCDC data access policies and citation 
# guidelines are available at http://www.ccdc.cam.ac.uk/access/V1 
# 
# Audit and citation data items may have been added by the CCDC. 
# Please retain this information to preserve the provenance of 
# this file and to allow appropriate attribution of the data. 
# 
#######################################################################

data_CH_B1_0075
_database_code_depnum_ccdc_archive 'CCDC 2352884'
loop_
_audit_author_name
_audit_author_address
'Andrew Bond'
;University of Cambridge
United Kingdom
;
_audit_update_record             
;
2024-05-03 deposited with the CCDC.	2024-06-26 downloaded from the CCDC.
;
#===============================================================================
_audit_creation_method           SHELXL-2019/2

#-------------------------------------------------------------------------------
# Inserted by local software: cifUpdate ver. 3.1  (Andrew D. Bond, March 2019)
#-------------------------------------------------------------------------------
_cambridge_user_name             'Fergal Hanna'
_cambridge_user_crsid            feh27
_cambridge_supervisor_name       'Chris Hunter'
_cambridge_supervisor_crsid      ch664
_cambridge_crystallographer_name 'Andrew Bond'
_cambridge_crystallographer_crsid adb29
_cambridge_sample_id             FHBK4-140
_cambridge_data_id               CH_B1_0075

_database_code_CSD               ?
#-------------------------------------------------------------------------------

_chemical_name_systematic        ?
_chemical_name_common            ?
_chemical_melting_point          ?
_chemical_formula_moiety         'C18 H23 N3 O3'
_chemical_formula_sum            'C18 H23 N3 O3'
_chemical_formula_weight         329.39

loop_
_atom_type_symbol
_atom_type_description
_atom_type_scat_dispersion_real
_atom_type_scat_dispersion_imag
_atom_type_scat_source
C C 0.0181 0.0091 'International Tables Vol C Tables 4.2.6.8 and 6.1.1.4'
H H 0.0000 0.0000 'International Tables Vol C Tables 4.2.6.8 and 6.1.1.4'
N N 0.0311 0.0180 'International Tables Vol C Tables 4.2.6.8 and 6.1.1.4'
O O 0.0492 0.0322 'International Tables Vol C Tables 4.2.6.8 and 6.1.1.4'

_space_group_crystal_system      monoclinic
_space_group_IT_number           14
_space_group_name_H-M_alt        'P 21/c'
_space_group_name_Hall           '-P 2ybc'

_shelx_space_group_comment       
;
The symmetry employed for this shelxl refinement is uniquely defined
by the following loop, which should always be used as a source of
symmetry information in preference to the above space-group names.
They are only intended as comments.
;

loop_
_space_group_symop_operation_xyz
'x, y, z'
'-x, y+1/2, -z+1/2'
'-x, -y, -z'
'x, -y-1/2, z-1/2'

_cell_length_a                   17.6378(9)
_cell_length_b                   4.1739(3)
_cell_length_c                   24.0146(11)
_cell_angle_alpha                90
_cell_angle_beta                 106.817(3)
_cell_angle_gamma                90
_cell_volume                     1692.31(17)
_cell_formula_units_Z            4
_cell_measurement_temperature    180(2)
_cell_measurement_reflns_used    2011
_cell_measurement_theta_min      2.62
_cell_measurement_theta_max      65.32

_exptl_crystal_description       needle
_exptl_crystal_colour            yellow
_exptl_crystal_density_meas      ?
_exptl_crystal_density_method    ?
_exptl_crystal_density_diffrn    1.293
_exptl_crystal_F_000             704
_exptl_transmission_factor_min   ?
_exptl_transmission_factor_max   ?
_exptl_crystal_size_max          0.280
_exptl_crystal_size_mid          0.080
_exptl_crystal_size_min          0.020
_exptl_absorpt_coefficient_mu    0.724
_shelx_estimated_absorpt_T_min   0.823
_shelx_estimated_absorpt_T_max   0.986
_exptl_absorpt_correction_type   multi-scan
_exptl_absorpt_correction_T_min  0.5982
_exptl_absorpt_correction_T_max  0.7528
_exptl_absorpt_process_details   'SADABS (Bruker, 2016)'

_diffrn_ambient_temperature      180(2)
_diffrn_radiation_wavelength     1.54178
_diffrn_radiation_type           CuK\a
_diffrn_source                   'Incoatec I\mS Cu microsource'
_diffrn_measurement_device_type  'Bruker D8-QUEST PHOTON-III'
_diffrn_measurement_method       '\w and \f-scans'
_diffrn_detector_area_resol_mean ?
_diffrn_reflns_number            22417
_diffrn_reflns_av_unetI/netI     0.0847
_diffrn_reflns_av_R_equivalents  0.1147
_diffrn_reflns_limit_h_min       -20
_diffrn_reflns_limit_h_max       20
_diffrn_reflns_limit_k_min       -4
_diffrn_reflns_limit_k_max       4
_diffrn_reflns_limit_l_min       -28
_diffrn_reflns_limit_l_max       28
_diffrn_reflns_theta_min         2.617
_diffrn_reflns_theta_max         66.608
_diffrn_reflns_theta_full        66.608
_diffrn_measured_fraction_theta_max 1.000
_diffrn_measured_fraction_theta_full 1.000
_diffrn_reflns_Laue_measured_fraction_max 1.000
_diffrn_reflns_Laue_measured_fraction_full 1.000
_diffrn_reflns_point_group_measured_fraction_max 1.000
_diffrn_reflns_point_group_measured_fraction_full 1.000
_reflns_number_total             2963
_reflns_number_gt                2018
_reflns_threshold_expression     'I > 2\s(I)'
_reflns_Friedel_coverage         0.000
_reflns_Friedel_fraction_max     .
_reflns_Friedel_fraction_full    .

_reflns_special_details          
;
Reflections were merged by SHELXL according to the crystal
class for the calculation of statistics and refinement.

_reflns_Friedel_fraction is defined as the number of unique
Friedel pairs measured divided by the number that would be
possible theoretically, ignoring centric projections and
systematic absences.
;

_computing_data_collection       'APEX4 (Bruker, 2021)'
_computing_cell_refinement       'SAINT (Bruker, 2016)'
_computing_data_reduction        SAINT
_computing_structure_solution    'SHELXT (Sheldrick, 2015)'
_computing_structure_refinement  'SHELXL (Sheldrick, 2015)'
_computing_molecular_graphics    'Mercury (Macrae et al., 2008)'
_computing_publication_material  SHELXL

_refine_special_details          ?

_refine_ls_structure_factor_coef Fsqd
_refine_ls_matrix_type           full
_refine_ls_weighting_scheme      calc
_refine_ls_weighting_details     
'w=1/[\s^2^(Fo^2^)+(0.0324P)^2^+0.6220P] where P=(Fo^2^+2Fc^2^)/3'
_atom_sites_solution_primary     dual
_atom_sites_solution_secondary   difmap
_atom_sites_solution_hydrogens   mixed
_refine_ls_hydrogen_treatment    mixed
_refine_ls_extinction_method     'SHELXL-2019/2 (Sheldrick 2019)'
_refine_ls_extinction_coef       0.0031(5)
_refine_ls_number_reflns         2963
_refine_ls_number_parameters     223
_refine_ls_number_restraints     0
_refine_ls_R_factor_all          0.0823
_refine_ls_R_factor_gt           0.0520
_refine_ls_wR_factor_ref         0.1349
_refine_ls_wR_factor_gt          0.1164
_refine_ls_goodness_of_fit_ref   1.029
_refine_ls_restrained_S_all      1.029
_refine_ls_shift/su_max          0.000
_refine_ls_shift/su_mean         0.000
_refine_diff_density_max         0.202
_refine_diff_density_min         -0.238
_refine_diff_density_rms         0.054

loop_
_atom_site_label
_atom_site_type_symbol
_atom_site_fract_x
_atom_site_fract_y
_atom_site_fract_z
_atom_site_U_iso_or_equiv
_atom_site_adp_type
_atom_site_occupancy
_atom_site_site_symmetry_order
_atom_site_calc_flag
_atom_site_refinement_flags_posn
_atom_site_refinement_flags_adp
_atom_site_refinement_flags_occupancy
_atom_site_disorder_assembly
_atom_site_disorder_group
O1 O 0.33368(12) -0.1421(6) 0.27566(8) 0.0619(6) Uani 1 1 d . . . . .
O2 O 0.22591(12) 0.1033(6) 0.22966(7) 0.0690(7) Uani 1 1 d . . . . .
O3 O 0.42576(9) 0.2639(4) 0.51740(6) 0.0356(4) Uani 1 1 d . . . . .
N1 N 0.23603(11) 0.4125(5) 0.48749(8) 0.0360(5) Uani 1 1 d . . . . .
H1 H 0.2711(15) 0.349(6) 0.5209(11) 0.038(7) Uiso 1 1 d . . . . .
N2 N 0.27589(13) 0.0244(6) 0.27501(8) 0.0470(6) Uani 1 1 d . . . . .
N3 N 0.36929(11) 0.2916(6) 0.59343(8) 0.0399(5) Uani 1 1 d . . . . .
C1 C 0.24624(13) 0.3207(6) 0.43617(9) 0.0331(6) Uani 1 1 d . . . . .
C2 C 0.19176(13) 0.4112(6) 0.38297(10) 0.0377(6) Uani 1 1 d . . . . .
H2A H 0.147431 0.539699 0.383282 0.045 Uiso 1 1 calc R U . . .
C3 C 0.20166(14) 0.3165(7) 0.33042(10) 0.0411(6) Uani 1 1 d . . . . .
H3A H 0.164510 0.379410 0.294908 0.049 Uiso 1 1 calc R U . . .
C4 C 0.26600(13) 0.1296(7) 0.32996(9) 0.0378(6) Uani 1 1 d . . . . .
C5 C 0.32091(13) 0.0363(6) 0.38173(10) 0.0358(6) Uani 1 1 d . . . . .
H5A H 0.364795 -0.092650 0.380544 0.043 Uiso 1 1 calc R U . . .
C6 C 0.31242(13) 0.1283(6) 0.43437(9) 0.0324(5) Uani 1 1 d . . . . .
C7 C 0.37115(13) 0.0126(6) 0.48933(9) 0.0343(6) Uani 1 1 d . . . . .
H7A H 0.342368 -0.065401 0.516481 0.041 Uiso 1 1 calc R U . . .
H7B H 0.401450 -0.169410 0.480116 0.041 Uiso 1 1 calc R U . . .
C8 C 0.16745(13) 0.5918(6) 0.49216(10) 0.0373(6) Uani 1 1 d . . . . .
H8A H 0.118855 0.466208 0.474384 0.045 Uiso 1 1 calc R U . . .
H8B H 0.163670 0.795037 0.470263 0.045 Uiso 1 1 calc R U . . .
C9 C 0.17233(13) 0.6654(6) 0.55468(10) 0.0374(6) Uani 1 1 d . . . . .
H9A H 0.216682 0.815526 0.570903 0.045 Uiso 1 1 calc R U . . .
H9B H 0.183336 0.465368 0.577780 0.045 Uiso 1 1 calc R U . . .
C10 C 0.09564(13) 0.8130(6) 0.55971(10) 0.0372(6) Uani 1 1 d . . . . .
H10A H 0.085352 1.012761 0.536496 0.045 Uiso 1 1 calc R U . . .
H10B H 0.051591 0.663296 0.542401 0.045 Uiso 1 1 calc R U . . .
C11 C 0.09514(14) 0.8902(6) 0.62129(10) 0.0378(6) Uani 1 1 d . . . . .
H11A H 0.136680 1.051561 0.637887 0.045 Uiso 1 1 calc R U . . .
H11B H 0.108447 0.694004 0.645295 0.045 Uiso 1 1 calc R U . . .
C12 C 0.01590(14) 1.0178(7) 0.62475(10) 0.0415(6) Uani 1 1 d . . . . .
H12A H 0.003024 1.215400 0.601079 0.050 Uiso 1 1 calc R U . . .
H12B H -0.025672 0.857641 0.607534 0.050 Uiso 1 1 calc R U . . .
C13 C 0.01408(16) 1.0917(8) 0.68588(11) 0.0515(7) Uani 1 1 d . . . . .
H13A H -0.039086 1.164003 0.685080 0.077 Uiso 1 1 calc R U . . .
H13B H 0.052587 1.260669 0.702398 0.077 Uiso 1 1 calc R U . . .
H13C H 0.027549 0.898250 0.709853 0.077 Uiso 1 1 calc R U . . .
C14 C 0.42958(13) 0.3552(6) 0.57265(9) 0.0326(5) Uani 1 1 d . . . . .
C15 C 0.49633(14) 0.5228(6) 0.60281(10) 0.0389(6) Uani 1 1 d . . . . .
H15A H 0.537553 0.566723 0.585746 0.047 Uiso 1 1 calc R U . . .
C16 C 0.50142(15) 0.6240(7) 0.65815(11) 0.0451(7) Uani 1 1 d . . . . .
H16A H 0.546608 0.739123 0.680211 0.054 Uiso 1 1 calc R U . . .
C17 C 0.43987(15) 0.5565(7) 0.68157(10) 0.0461(7) Uani 1 1 d . . . . .
H17A H 0.442336 0.621760 0.719947 0.055 Uiso 1 1 calc R U . . .
C18 C 0.37579(15) 0.3941(7) 0.64803(10) 0.0461(7) Uani 1 1 d . . . . .
H18A H 0.333390 0.350457 0.663900 0.055 Uiso 1 1 calc R U . . .

loop_
_atom_site_aniso_label
_atom_site_aniso_U_11
_atom_site_aniso_U_22
_atom_site_aniso_U_33
_atom_site_aniso_U_23
_atom_site_aniso_U_13
_atom_site_aniso_U_12
O1 0.0523(12) 0.0916(18) 0.0436(11) -0.0102(10) 0.0169(9) 0.0075(11)
O2 0.0573(12) 0.109(2) 0.0326(10) -0.0040(10) 0.0003(9) 0.0102(12)
O3 0.0335(8) 0.0424(11) 0.0300(8) -0.0015(7) 0.0077(6) -0.0028(7)
N1 0.0286(10) 0.0450(14) 0.0322(10) -0.0006(9) 0.0051(8) 0.0020(9)
N2 0.0413(12) 0.0645(17) 0.0340(11) -0.0018(10) 0.0093(9) -0.0066(11)
N3 0.0333(10) 0.0527(15) 0.0323(10) 0.0034(9) 0.0072(8) -0.0004(10)
C1 0.0283(11) 0.0358(15) 0.0341(12) 0.0014(10) 0.0072(9) -0.0061(10)
C2 0.0279(12) 0.0440(16) 0.0386(13) 0.0019(11) 0.0057(9) -0.0010(10)
C3 0.0346(13) 0.0503(18) 0.0332(12) 0.0031(11) 0.0017(10) -0.0065(11)
C4 0.0335(12) 0.0481(16) 0.0303(12) -0.0028(11) 0.0069(9) -0.0077(11)
C5 0.0297(11) 0.0382(15) 0.0389(13) -0.0009(11) 0.0090(9) -0.0022(10)
C6 0.0295(11) 0.0356(14) 0.0311(11) 0.0020(10) 0.0072(9) -0.0033(10)
C7 0.0329(12) 0.0327(14) 0.0346(12) 0.0010(10) 0.0056(9) 0.0002(10)
C8 0.0284(12) 0.0434(16) 0.0380(12) 0.0008(11) 0.0065(9) -0.0009(10)
C9 0.0315(12) 0.0406(16) 0.0388(13) -0.0014(11) 0.0084(10) -0.0021(10)
C10 0.0322(12) 0.0409(16) 0.0371(12) -0.0017(11) 0.0080(10) -0.0001(10)
C11 0.0351(12) 0.0411(16) 0.0356(12) -0.0001(11) 0.0075(10) -0.0008(11)
C12 0.0358(13) 0.0501(17) 0.0374(13) -0.0010(11) 0.0087(10) -0.0005(12)
C13 0.0510(16) 0.063(2) 0.0426(14) -0.0016(13) 0.0169(12) 0.0069(14)
C14 0.0324(12) 0.0367(15) 0.0276(11) 0.0051(10) 0.0070(9) 0.0070(10)
C15 0.0338(12) 0.0441(16) 0.0367(12) -0.0004(11) 0.0069(10) 0.0014(11)
C16 0.0385(13) 0.0522(18) 0.0401(13) -0.0046(12) 0.0042(10) -0.0031(12)
C17 0.0474(14) 0.0580(19) 0.0315(12) -0.0013(12) 0.0093(11) 0.0039(13)
C18 0.0383(14) 0.069(2) 0.0323(13) 0.0025(12) 0.0117(10) 0.0014(13)

_geom_special_details            
;
All esds (except the esd in the dihedral angle between two l.s. planes)
are estimated using the full covariance matrix.  The cell esds are taken
into account individually in the estimation of esds in distances, angles
and torsion angles; correlations between esds in cell parameters are only
used when they are defined by crystal symmetry.  An approximate (isotropic)
treatment of cell esds is used for estimating esds involving l.s. planes.
;

loop_
_geom_bond_atom_site_label_1
_geom_bond_atom_site_label_2
_geom_bond_distance
_geom_bond_site_symmetry_2
_geom_bond_publ_flag
O1 N2 1.230(3) . ?
O2 N2 1.231(3) . ?
O3 C14 1.363(3) . ?
O3 C7 1.452(3) . ?
N1 C1 1.351(3) . ?
N1 C8 1.454(3) . ?
N1 H1 0.90(3) . ?
N2 C4 1.448(3) . ?
N3 C14 1.326(3) . ?
N3 C18 1.352(3) . ?
C1 C2 1.410(3) . ?
C1 C6 1.428(3) . ?
C2 C3 1.381(3) . ?
C2 H2A 0.9500 . ?
C3 C4 1.380(4) . ?
C3 H3A 0.9500 . ?
C4 C5 1.392(3) . ?
C5 C6 1.370(3) . ?
C5 H5A 0.9500 . ?
C6 C7 1.502(3) . ?
C7 H7A 0.9900 . ?
C7 H7B 0.9900 . ?
C8 C9 1.510(3) . ?
C8 H8A 0.9900 . ?
C8 H8B 0.9900 . ?
C9 C10 1.523(3) . ?
C9 H9A 0.9900 . ?
C9 H9B 0.9900 . ?
C10 C11 1.516(3) . ?
C10 H10A 0.9900 . ?
C10 H10B 0.9900 . ?
C11 C12 1.520(3) . ?
C11 H11A 0.9900 . ?
C11 H11B 0.9900 . ?
C12 C13 1.510(3) . ?
C12 H12A 0.9900 . ?
C12 H12B 0.9900 . ?
C13 H13A 0.9800 . ?
C13 H13B 0.9800 . ?
C13 H13C 0.9800 . ?
C14 C15 1.381(3) . ?
C15 C16 1.373(3) . ?
C15 H15A 0.9500 . ?
C16 C17 1.388(4) . ?
C16 H16A 0.9500 . ?
C17 C18 1.363(4) . ?
C17 H17A 0.9500 . ?
C18 H18A 0.9500 . ?

loop_
_geom_angle_atom_site_label_1
_geom_angle_atom_site_label_2
_geom_angle_atom_site_label_3
_geom_angle
_geom_angle_site_symmetry_1
_geom_angle_site_symmetry_3
_geom_angle_publ_flag
C14 O3 C7 119.55(18) . . ?
C1 N1 C8 123.33(19) . . ?
C1 N1 H1 119.4(16) . . ?
C8 N1 H1 117.1(16) . . ?
O1 N2 O2 122.7(2) . . ?
O1 N2 C4 118.5(2) . . ?
O2 N2 C4 118.7(2) . . ?
C14 N3 C18 116.7(2) . . ?
N1 C1 C2 121.0(2) . . ?
N1 C1 C6 120.9(2) . . ?
C2 C1 C6 118.2(2) . . ?
C3 C2 C1 121.2(2) . . ?
C3 C2 H2A 119.4 . . ?
C1 C2 H2A 119.4 . . ?
C4 C3 C2 119.4(2) . . ?
C4 C3 H3A 120.3 . . ?
C2 C3 H3A 120.3 . . ?
C3 C4 C5 120.8(2) . . ?
C3 C4 N2 119.7(2) . . ?
C5 C4 N2 119.5(2) . . ?
C6 C5 C4 120.8(2) . . ?
C6 C5 H5A 119.6 . . ?
C4 C5 H5A 119.6 . . ?
C5 C6 C1 119.6(2) . . ?
C5 C6 C7 119.3(2) . . ?
C1 C6 C7 121.1(2) . . ?
O3 C7 C6 111.83(19) . . ?
O3 C7 H7A 109.3 . . ?
C6 C7 H7A 109.3 . . ?
O3 C7 H7B 109.3 . . ?
C6 C7 H7B 109.3 . . ?
H7A C7 H7B 107.9 . . ?
N1 C8 C9 111.83(18) . . ?
N1 C8 H8A 109.3 . . ?
C9 C8 H8A 109.3 . . ?
N1 C8 H8B 109.3 . . ?
C9 C8 H8B 109.3 . . ?
H8A C8 H8B 107.9 . . ?
C8 C9 C10 111.39(19) . . ?
C8 C9 H9A 109.4 . . ?
C10 C9 H9A 109.4 . . ?
C8 C9 H9B 109.4 . . ?
C10 C9 H9B 109.4 . . ?
H9A C9 H9B 108.0 . . ?
C11 C10 C9 114.80(19) . . ?
C11 C10 H10A 108.6 . . ?
C9 C10 H10A 108.6 . . ?
C11 C10 H10B 108.6 . . ?
C9 C10 H10B 108.6 . . ?
H10A C10 H10B 107.5 . . ?
C10 C11 C12 113.12(19) . . ?
C10 C11 H11A 109.0 . . ?
C12 C11 H11A 109.0 . . ?
C10 C11 H11B 109.0 . . ?
C12 C11 H11B 109.0 . . ?
H11A C11 H11B 107.8 . . ?
C13 C12 C11 113.8(2) . . ?
C13 C12 H12A 108.8 . . ?
C11 C12 H12A 108.8 . . ?
C13 C12 H12B 108.8 . . ?
C11 C12 H12B 108.8 . . ?
H12A C12 H12B 107.7 . . ?
C12 C13 H13A 109.5 . . ?
C12 C13 H13B 109.5 . . ?
H13A C13 H13B 109.5 . . ?
C12 C13 H13C 109.5 . . ?
H13A C13 H13C 109.5 . . ?
H13B C13 H13C 109.5 . . ?
N3 C14 O3 119.4(2) . . ?
N3 C14 C15 124.0(2) . . ?
O3 C14 C15 116.5(2) . . ?
C16 C15 C14 118.1(2) . . ?
C16 C15 H15A 121.0 . . ?
C14 C15 H15A 121.0 . . ?
C15 C16 C17 119.3(2) . . ?
C15 C16 H16A 120.3 . . ?
C17 C16 H16A 120.3 . . ?
C18 C17 C16 118.3(2) . . ?
C18 C17 H17A 120.9 . . ?
C16 C17 H17A 120.9 . . ?
N3 C18 C17 123.6(2) . . ?
N3 C18 H18A 118.2 . . ?
C17 C18 H18A 118.2 . . ?

loop_
_geom_torsion_atom_site_label_1
_geom_torsion_atom_site_label_2
_geom_torsion_atom_site_label_3
_geom_torsion_atom_site_label_4
_geom_torsion
_geom_torsion_site_symmetry_1
_geom_torsion_site_symmetry_2
_geom_torsion_site_symmetry_3
_geom_torsion_site_symmetry_4
_geom_torsion_publ_flag
C8 N1 C1 C2 3.6(4) . . . . ?
C8 N1 C1 C6 -176.2(2) . . . . ?
N1 C1 C2 C3 -179.6(2) . . . . ?
C6 C1 C2 C3 0.2(4) . . . . ?
C1 C2 C3 C4 0.1(4) . . . . ?
C2 C3 C4 C5 -0.1(4) . . . . ?
C2 C3 C4 N2 178.8(2) . . . . ?
O1 N2 C4 C3 -180.0(3) . . . . ?
O2 N2 C4 C3 -0.5(4) . . . . ?
O1 N2 C4 C5 -1.0(4) . . . . ?
O2 N2 C4 C5 178.5(2) . . . . ?
C3 C4 C5 C6 -0.1(4) . . . . ?
N2 C4 C5 C6 -179.0(2) . . . . ?
C4 C5 C6 C1 0.3(4) . . . . ?
C4 C5 C6 C7 177.7(2) . . . . ?
N1 C1 C6 C5 179.4(2) . . . . ?
C2 C1 C6 C5 -0.4(3) . . . . ?
N1 C1 C6 C7 2.1(3) . . . . ?
C2 C1 C6 C7 -177.7(2) . . . . ?
C14 O3 C7 C6 120.5(2) . . . . ?
C5 C6 C7 O3 105.3(2) . . . . ?
C1 C6 C7 O3 -77.4(3) . . . . ?
C1 N1 C8 C9 -179.2(2) . . . . ?
N1 C8 C9 C10 -172.4(2) . . . . ?
C8 C9 C10 C11 179.2(2) . . . . ?
C9 C10 C11 C12 -176.4(2) . . . . ?
C10 C11 C12 C13 179.2(2) . . . . ?
C18 N3 C14 O3 -178.6(2) . . . . ?
C18 N3 C14 C15 -1.4(4) . . . . ?
C7 O3 C14 N3 -20.6(3) . . . . ?
C7 O3 C14 C15 161.9(2) . . . . ?
N3 C14 C15 C16 1.4(4) . . . . ?
O3 C14 C15 C16 178.7(2) . . . . ?
C14 C15 C16 C17 -0.3(4) . . . . ?
C15 C16 C17 C18 -0.8(4) . . . . ?
C14 N3 C18 C17 0.2(4) . . . . ?
C16 C17 C18 N3 0.8(4) . . . . ?

loop_
_geom_hbond_atom_site_label_D
_geom_hbond_atom_site_label_H
_geom_hbond_atom_site_label_A
_geom_hbond_distance_DH
_geom_hbond_distance_HA
_geom_hbond_distance_DA
_geom_hbond_angle_DHA
_geom_hbond_site_symmetry_A
_geom_hbond_publ_flag
N1 H1 N3 0.90(3) 2.08(3) 2.965(3) 166(2) . yes

_shelx_res_file                  
;
TITL CH_B1_0075 in P2(1)/c
    CH_B1_0075.res
    created by SHELXL-2019/2 at 16:35:36 on 23-Oct-2023
CELL  1.54178  17.6378   4.1739  24.0146   90.000  106.817   90.000
ZERR    4.000   0.0009   0.0003   0.0011    0.000    0.003    0.000
LATT  1
SYMM -X, 1/2+Y, 1/2-Z
SFAC C H N O
UNIT 72 92 12 12
SIZE 0.28 0.08 0.02
TEMP -93
L.S. 20
ACTA
HTAB N1 N3
BOND $H
CONF
LIST 4
FMAP 2
PLAN -5
WGHT    0.032400    0.622000
EXTI    0.003127
FVAR       0.16562
O1    4    0.333677   -0.142148    0.275661    11.00000    0.05235    0.09163 =
         0.04364   -0.01021    0.01688    0.00748
O2    4    0.225908    0.103255    0.229655    11.00000    0.05732    0.10913 =
         0.03264   -0.00396    0.00030    0.01017
O3    4    0.425761    0.263941    0.517397    11.00000    0.03354    0.04240 =
         0.02995   -0.00146    0.00771   -0.00280
N1    3    0.236027    0.412481    0.487493    11.00000    0.02857    0.04505 =
         0.03216   -0.00058    0.00506    0.00196
H1    2    0.271102    0.349144    0.520882    11.00000    0.03771
N2    3    0.275895    0.024430    0.275007    11.00000    0.04134    0.06450 =
         0.03400   -0.00185    0.00929   -0.00660
N3    3    0.369295    0.291612    0.593430    11.00000    0.03328    0.05265 =
         0.03228    0.00344    0.00717   -0.00045
C1    1    0.246238    0.320713    0.436172    11.00000    0.02827    0.03583 =
         0.03413    0.00139    0.00719   -0.00612
C2    1    0.191763    0.411196    0.382972    11.00000    0.02794    0.04402 =
         0.03855    0.00190    0.00569   -0.00101
AFIX  43
H2A   2    0.147431    0.539699    0.383282    11.00000   -1.20000
AFIX   0
C3    1    0.201664    0.316459    0.330424    11.00000    0.03461    0.05035 =
         0.03321    0.00312    0.00166   -0.00654
AFIX  43
H3A   2    0.164510    0.379410    0.294908    11.00000   -1.20000
AFIX   0
C4    1    0.265999    0.129562    0.329964    11.00000    0.03355    0.04809 =
         0.03026   -0.00282    0.00688   -0.00765
C5    1    0.320909    0.036313    0.381733    11.00000    0.02970    0.03821 =
         0.03895   -0.00089    0.00902   -0.00218
AFIX  43
H5A   2    0.364795   -0.092650    0.380544    11.00000   -1.20000
AFIX   0
C6    1    0.312423    0.128271    0.434368    11.00000    0.02951    0.03561 =
         0.03110    0.00200    0.00717   -0.00334
C7    1    0.371148    0.012578    0.489334    11.00000    0.03292    0.03268 =
         0.03457    0.00096    0.00560    0.00024
AFIX  23
H7A   2    0.342368   -0.065401    0.516481    11.00000   -1.20000
H7B   2    0.401450   -0.169410    0.480116    11.00000   -1.20000
AFIX   0
C8    1    0.167448    0.591838    0.492164    11.00000    0.02837    0.04339 =
         0.03804    0.00083    0.00646   -0.00088
AFIX  23
H8A   2    0.118855    0.466208    0.474384    11.00000   -1.20000
H8B   2    0.163670    0.795037    0.470263    11.00000   -1.20000
AFIX   0
C9    1    0.172335    0.665370    0.554675    11.00000    0.03152    0.04060 =
         0.03879   -0.00139    0.00836   -0.00211
AFIX  23
H9A   2    0.216682    0.815526    0.570903    11.00000   -1.20000
H9B   2    0.183336    0.465368    0.577780    11.00000   -1.20000
AFIX   0
C10   1    0.095639    0.813033    0.559709    11.00000    0.03219    0.04092 =
         0.03708   -0.00165    0.00801   -0.00007
AFIX  23
H10A  2    0.085352    1.012761    0.536496    11.00000   -1.20000
H10B  2    0.051591    0.663296    0.542401    11.00000   -1.20000
AFIX   0
C11   1    0.095138    0.890248    0.621288    11.00000    0.03505    0.04108 =
         0.03557   -0.00011    0.00747   -0.00080
AFIX  23
H11A  2    0.136680    1.051561    0.637887    11.00000   -1.20000
H11B  2    0.108447    0.694004    0.645295    11.00000   -1.20000
AFIX   0
C12   1    0.015903    1.017808    0.624746    11.00000    0.03585    0.05005 =
         0.03736   -0.00097    0.00868   -0.00049
AFIX  23
H12A  2    0.003024    1.215400    0.601079    11.00000   -1.20000
H12B  2   -0.025672    0.857641    0.607534    11.00000   -1.20000
AFIX   0
C13   1    0.014078    1.091659    0.685881    11.00000    0.05104    0.06292 =
         0.04260   -0.00157    0.01694    0.00691
AFIX 137
H13A  2   -0.039086    1.164003    0.685080    11.00000   -1.50000
H13B  2    0.052587    1.260669    0.702398    11.00000   -1.50000
H13C  2    0.027549    0.898250    0.709853    11.00000   -1.50000
AFIX   0
C14   1    0.429584    0.355211    0.572649    11.00000    0.03240    0.03671 =
         0.02756    0.00506    0.00698    0.00700
C15   1    0.496333    0.522768    0.602808    11.00000    0.03377    0.04409 =
         0.03674   -0.00044    0.00695    0.00143
AFIX  43
H15A  2    0.537553    0.566723    0.585746    11.00000   -1.20000
AFIX   0
C16   1    0.501420    0.624001    0.658149    11.00000    0.03846    0.05223 =
         0.04012   -0.00461    0.00421   -0.00308
AFIX  43
H16A  2    0.546608    0.739123    0.680211    11.00000   -1.20000
AFIX   0
C17   1    0.439869    0.556486    0.681565    11.00000    0.04741    0.05797 =
         0.03150   -0.00132    0.00932    0.00388
AFIX  43
H17A  2    0.442336    0.621760    0.719947    11.00000   -1.20000
AFIX   0
C18   1    0.375793    0.394055    0.648035    11.00000    0.03833    0.06865 =
         0.03230    0.00250    0.01166    0.00143
AFIX  43
H18A  2    0.333390    0.350457    0.663900    11.00000   -1.20000

AFIX   0
HKLF 4


REM  CH_B1_0075 in P2(1)/c
REM wR2 = 0.1349, GooF = S = 1.029, Restrained GooF = 1.029 for all data
REM R1 = 0.0520 for 2018 Fo > 4sig(Fo) and 0.0823 for all 2963 data
REM 223 parameters refined using 0 restraints

END

WGHT      0.0324      0.6220

REM Highest difference peak  0.202,  deepest hole -0.238,  1-sigma level  0.054
Q1    1   0.2128  0.2923  0.4114  11.00000  0.05    0.20
Q2    1   0.4167  0.6666  0.6240  11.00000  0.05    0.20
Q3    1   0.2605 -0.1995  0.3074  11.00000  0.05    0.18
Q4    1   0.3861  0.7597  0.6661  11.00000  0.05    0.18
Q5    1   0.2790  0.0006  0.3542  11.00000  0.05    0.18
;
_shelx_res_checksum              69841

_shelx_hkl_file                  
;
  -1   0   0   95.78   13.11
  -1   0   0   96.98   13.11
  -2   0   0  106.42   14.92
  -2   0   0  112.89   14.93
  -3   0   0    1.14    0.31
  -3   0   0    2.26    0.39
  -4   0   0   41.16    5.60
  -4   0   0   40.51    5.59
  -4   0   0   39.40    5.56
  -5   0   0   70.05    9.21
  -5   0   0   65.02    9.20
  -5   0   0   65.35    9.17
  -6   0   0    7.55    1.29
  -6   0   0    8.20    1.36
  -6   0   0    9.13    1.35
  -7   0   0   12.27    1.86
  -7   0   0   12.55    1.92
  -7   0   0   11.93    1.94
  -8   0   0    5.76    1.06
  -8   0   0    4.80    0.83
   8   0   0    4.67    0.88
  -8   0   0    5.17    1.13
  -8   0   0    5.20    1.06
  -9   0   0   17.25    2.71
  -9   0   0   15.49    2.37
  -9   0   0   17.74    2.63
  -9   0   0   17.97    2.53
   9   0   0   17.06    2.43
 -10   0   0    3.84    0.74
 -10   0   0    4.51    1.19
 -10   0   0    6.15    1.23
  10   0   0    4.18    0.79
 -10   0   0    3.97    0.94
 -10   0   0    4.47    0.82
  10   0   0    3.31    0.85
  11   0   0   10.59    1.44
 -11   0   0    9.29    1.42
 -11   0   0    8.52    1.35
 -11   0   0    8.33    1.74
  11   0   0    8.10    1.46
  11   0   0    7.62    1.71
  11   0   0    9.23    1.61
 -11   0   0    9.50    1.92
 -11   0   0    7.82    1.56
  12   0   0   32.89    6.16
  12   0   0   46.24    6.01
 -12   0   0   45.89    6.27
 -12   0   0   42.96    5.85
 -12   0   0   42.84    6.04
  12   0   0   40.84    5.88
 -12   0   0   41.08    6.18
 -12   0   0   43.09    5.90
 -13   0   0    6.06    1.42
 -13   0   0    4.75    0.89
  13   0   0    3.18    0.86
  13   0   0    1.04    1.28
  13   0   0    4.27    0.82
 -13   0   0    3.73    1.11
 -14   0   0   -0.08    0.46
  14   0   0    0.30    0.57
  14   0   0    0.44    0.47
 -14   0   0    1.01    0.81
  14   0   0    0.18    0.71
 -14   0   0    0.37    0.69
 -14   0   0    1.13    0.92
 -15   0   0   33.19    5.80
  15   0   0   37.23    5.54
  15   0   0   39.77    5.49
 -15   0   0   39.55    5.43
 -15   0   0   41.07    5.69
 -15   0   0   39.36    5.87
 -16   0   0   16.40    2.84
 -16   0   0   17.33    3.17
  16   0   0   16.32    2.61
  16   0   0   17.22    2.55
 -16   0   0   22.71    3.52
 -16   0   0   14.83    2.46
 -17   0   0   11.22    1.97
  17   0   0    7.59    1.60
 -17   0   0   12.85    1.64
  17   0   0    9.27    1.74
  18   0   0    0.21    0.43
 -18   0   0    0.82    0.78
 -18   0   0   -0.02    0.36
  18   0   0    0.84    0.63
  19   0   0    2.56    0.58
 -19   0   0    2.70    0.64
 -19   0   0    1.97    0.51
  19   0   0    1.59    0.67
 -20   0   0    2.66    0.60
  20   0   0    2.87    0.57
   0  -1   0   -0.34    0.19
   0   1   0    0.15    0.27
  -1  -1   0  157.38   22.24
  -1   1   0  161.86   22.36
   1   1   0  171.90   22.39
  -2  -1   0  156.51   21.53
  -2  -1   0  157.78   21.59
  -2  -1   0  144.78   21.52
  -2   1   0  166.60   21.69
   2   1   0  170.19   21.73
  -3  -1   0   46.75    6.47
  -3   1   0   47.08    6.59
   3   1   0   47.33    6.63
  -3   1   0   46.25    6.45
  -4  -1   0   45.28    6.62
  -4   1   0   48.30    6.62
  -4   1   0   50.32    6.77
  -5  -1   0   90.84   13.14
  -5  -1   0   93.85   13.11
  -5   1   0   98.57   13.31
  -5   1   0   99.93   13.13
  -5   1   0   96.59   13.14
  -5   1   0   94.99   13.20
  -6  -1   0   27.60    3.85
  -6  -1   0   27.92    3.96
  -6   1   0   27.13    3.85
  -6   1   0   28.19    3.95
  -6   1   0   25.03    3.86
  -7  -1   0   16.92    2.40
  -7  -1   0   14.84    2.28
  -7  -1   0   14.70    2.44
  -7  -1   0   19.88    2.71
   7  -1   0   17.37    2.28
  -7   1   0   14.58    2.41
  -7   1   0   14.84    2.48
  -7   1   0   15.25    2.37
  -8  -1   0    3.72    0.68
  -8  -1   0    2.38    0.82
   8  -1   0    3.58    0.68
  -8  -1   0    3.31    0.93
  -8  -1   0    4.03    0.88
  -8   1   0    4.70    1.18
  -8   1   0    2.25    0.74
  -9  -1   0    5.00    0.81
  -9  -1   0    3.83    0.98
  -9  -1   0    3.49    1.09
  -9  -1   0    4.21    1.08
  -9   1   0    5.68    1.18
  -9   1   0    7.49    1.17
  -9   1   0    3.14    0.91
  -9   1   0    4.28    1.11
   9   1   0    3.00    0.87
 -10  -1   0    8.94    1.90
 -10  -1   0   11.19    1.73
 -10  -1   0    7.91    1.87
  10  -1   0   12.03    1.74
 -10  -1   0   10.59    1.94
 -10  -1   0   11.73    1.69
 -10   1   0    7.84    1.85
 -10   1   0   17.10    2.29
 -10   1   0   13.80    1.89
  10   1   0   12.60    1.80
  10   1   0   11.99    1.83
 -10   1   0   10.39    1.75
 -11  -1   0    0.83    0.69
 -11  -1   0    0.37    0.45
 -11  -1   0    0.69    0.63
 -11  -1   0    0.88    0.71
  11  -1   0    0.25    0.75
  11  -1   0    0.77    0.57
  11  -1   0    0.21    0.43
 -11  -1   0    0.68    0.39
 -11   1   0    0.62    0.54
  11   1   0    0.86    0.56
 -11   1   0   -0.45    0.50
 -11   1   0    0.66    0.54
 -11   1   0    1.64    0.47
  11   1   0    0.52    0.55
 -11   1   0   -0.19    0.55
  12  -1   0    1.37    1.28
  12  -1   0    0.09    0.45
 -12  -1   0   -0.15    0.57
 -12  -1   0   -0.58    0.54
 -12  -1   0   -0.55    0.58
  12  -1   0    0.42    0.92
 -12  -1   0   -0.06    0.35
  12   1   0   -0.77    0.50
 -12   1   0    0.32    0.54
 -12   1   0    0.97    0.65
 -12   1   0    0.70    0.54
 -12   1   0    1.21    0.46
 -12   1   0    0.29    0.59
  12   1   0   -0.87    0.52
 -13  -1   0   11.44    2.12
 -13  -1   0   11.66    1.80
  13  -1   0    9.24    1.84
 -13  -1   0    9.82    2.13
  13  -1   0   11.09    1.95
 -13  -1   0    8.19    2.00
 -13   1   0   11.49    2.03
 -13   1   0   11.27    1.73
  13   1   0   13.40    1.87
 -13   1   0   10.97    2.62
  13   1   0   11.52    1.95
 -14  -1   0    0.15    0.65
  14  -1   0   -0.10    0.47
  14  -1   0    1.05    0.77
 -14  -1   0    0.44    0.48
 -14  -1   0    0.15    0.42
 -14  -1   0    0.23    1.07
  14  -1   0    0.39    0.61
 -14  -1   0    1.12    0.94
 -14   1   0   -0.02    1.05
 -14   1   0    0.52    0.73
 -14   1   0    0.30    0.41
 -14   1   0   -0.49    0.57
  14   1   0    0.22    0.61
  14   1   0   -0.70    0.54
  15  -1   0   -0.28    0.58
 -15  -1   0    1.26    0.81
 -15  -1   0    0.22    0.50
 -15  -1   0    0.03    0.95
 -15  -1   0    0.28    0.43
 -15  -1   0    0.75    1.01
  15  -1   0   -0.21    0.44
  15  -1   0    1.14    0.80
  15   1   0   -0.08    0.64
 -15   1   0   -0.06    0.87
  15   1   0    0.36    0.74
 -15   1   0    1.10    0.81
 -16  -1   0   -0.03    0.45
  16  -1   0   -0.36    0.74
 -16  -1   0    1.69    1.50
 -16  -1   0    0.94    0.48
 -16  -1   0   -0.39    2.09
 -16  -1   0   -0.60    0.68
  16  -1   0    0.23    0.47
  16  -1   0   -0.07    0.49
 -16   1   0   -0.97    0.92
 -16   1   0    1.02    0.83
 -16   1   0   -0.54    0.60
  16   1   0   -0.57    0.57
  16   1   0    0.11    0.49
  17  -1   0   30.00    4.36
  17  -1   0   30.74    3.95
  17  -1   0   27.07    3.86
 -17  -1   0   25.70    3.87
 -17   1   0   24.33    4.17
  17   1   0   25.29    3.96
 -18  -1   0    1.48    0.63
  18  -1   0    2.16    0.60
  18  -1   0    1.08    0.61
 -18  -1   0    2.31    0.57
  18  -1   0    0.89    0.73
  18   1   0    2.25    0.69
 -18   1   0    1.18    0.49
 -18   1   0    2.39    0.80
  19  -1   0   -1.52    0.68
 -19  -1   0    0.64    0.32
 -19  -1   0   -0.09    0.56
  19  -1   0   -0.32    0.34
  19   1   0   -0.37    0.44
 -19   1   0    0.74    0.34
 -19   1   0   -0.25    0.32
   0  -2   0   14.21    2.23
   0   2   0   15.82    2.84
   1  -2   0    0.70    0.42
  -1  -2   0    1.07    0.40
   1   2   0    0.95    0.71
  -1   2   0    0.42    0.57
   2  -2   0    0.11    0.43
  -2  -2   0    0.82    0.31
  -2   2   0    0.22    0.62
   2   2   0    0.78    0.62
  -3  -2   0    3.59    0.80
   3  -2   0    3.54    0.92
  -3   2   0    5.78    1.51
   3   2   0    2.84    1.08
   4  -2   0   18.83    3.15
  -4  -2   0   20.01    3.01
   4   2   0   22.72    3.39
  -4   2   0   20.01    3.28
  -5  -2   0    6.35    1.30
  -5  -2   0    7.16    1.23
   5  -2   0    6.85    1.57
  -5   2   0    6.47    1.75
  -6  -2   0   30.23    3.80
   6  -2   0   25.80    3.64
  -6  -2   0   30.81    3.85
  -6  -2   0   31.99    4.01
  -6  -2   0   25.15    3.62
  -6   2   0   23.67    3.78
   6   2   0   24.36    3.73
  -6   2   0   24.83    3.70
  -6   2   0   23.96    3.71
  -6   2   0   23.31    4.06
  -7  -2   0    1.38    0.65
  -7  -2   0    0.89    0.50
  -7  -2   0    0.72    0.55
   7  -2   0    0.48    0.37
  -7  -2   0    0.55    0.32
   7  -2   0    0.01    0.51
  -7   2   0    0.80    0.44
  -7   2   0   -0.14    0.63
  -7   2   0    0.87    0.50
   7   2   0    0.43    0.40
  -7   2   0   -0.19    0.55
   8  -2   0    7.48    1.91
  -8  -2   0    8.85    1.48
   8  -2   0    8.06    1.37
  -8  -2   0    8.40    1.72
  -8  -2   0    9.00    1.36
  -8  -2   0    9.25    1.73
  -8  -2   0    6.30    1.47
  -8   2   0   11.93    2.63
  -8   2   0    8.80    1.50
  -8   2   0   10.00    1.53
   8   2   0    7.50    1.41
  -8   2   0    9.41    1.70
   9  -2   0    0.14    0.71
  -9  -2   0    1.40    1.14
  -9  -2   0    0.69    0.57
   9  -2   0    0.64    0.78
  -9  -2   0    1.43    0.73
  -9  -2   0    1.84    0.58
  -9  -2   0    1.38    0.48
  -9   2   0    1.47    1.09
   9   2   0    1.91    0.59
  -9   2   0    2.09    0.61
  -9   2   0    0.85    0.53
  -9   2   0    1.34    0.81
 -10  -2   0    1.66    0.52
  10  -2   0    1.03    0.55
  10  -2   0    0.35    0.86
 -10  -2   0    1.18    0.60
 -10  -2   0    0.69    0.86
 -10  -2   0    1.12    0.74
 -10  -2   0    0.96    0.75
  10   2   0    0.74    0.55
 -10   2   0    2.00    0.87
 -10   2   0    0.97    0.57
 -10   2   0    1.82    1.15
 -10   2   0    1.21    0.56
 -11  -2   0   -0.33    0.61
 -11  -2   0    0.21    0.59
 -11  -2   0    0.86    0.94
 -11  -2   0    0.16    0.42
 -11  -2   0    0.90    0.71
  11  -2   0    0.31    0.54
 -11   2   0    0.41    0.49
  11   2   0    0.13    0.49
 -11   2   0    0.52    0.72
 -11   2   0    0.53    0.92
 -11   2   0    0.06    0.40
 -12  -2   0    0.65    0.76
 -12  -2   0    0.55    0.44
 -12  -2   0    0.50    0.46
  12  -2   0    0.44    0.58
  12  -2   0   -0.44    0.47
 -12  -2   0    1.54    0.89
 -12  -2   0    0.01    0.74
 -12   2   0    0.30    0.45
 -12   2   0   -0.19    0.93
 -12   2   0    0.27    0.45
  12   2   0    0.09    0.57
  13  -2   0    1.74    0.65
  13  -2   0    1.34    0.60
 -13  -2   0   -0.07    0.42
 -13  -2   0    0.31    0.85
 -13  -2   0    1.32    0.54
 -13  -2   0    0.95    1.01
 -13  -2   0    1.78    0.89
 -13   2   0    1.99    0.55
  13   2   0    1.35    0.63
 -13   2   0    0.72    1.15
 -13   2   0    1.71    0.55
  14  -2   0    0.44    0.55
  14  -2   0    0.49    0.54
 -14  -2   0    0.24    0.90
 -14  -2   0    0.02    0.41
 -14  -2   0    2.66    1.31
 -14  -2   0    0.45    0.42
 -14   2   0    0.05    0.46
 -14   2   0    0.71    1.17
  14   2   0    0.55    0.60
 -14   2   0    0.29    0.41
 -14   2   0   -0.48    0.33
 -15  -2   0    0.06    0.42
  15  -2   0    0.76    0.49
 -15  -2   0   -1.39    1.07
 -15  -2   0    0.99    0.83
  15   2   0    0.25    0.50
 -15   2   0    0.26    0.34
 -15   2   0    0.17    0.47
 -15   2   0    0.54    0.43
  16  -2   0    0.46    0.49
 -16  -2   0    0.70    0.98
 -16  -2   0    0.44    0.40
  16  -2   0    0.67    0.52
 -16  -2   0    0.65    0.41
 -16   2   0    0.23    0.33
 -16   2   0    0.00    0.41
  16   2   0    0.73    0.51
  17  -2   0    0.61    0.48
 -17  -2   0    0.46    0.36
  17  -2   0    0.94    0.43
 -17  -2   0    1.48    0.48
  17   2   0    0.60    0.42
 -17   2   0    0.48    0.35
 -17   2   0    0.85    0.42
 -18  -2   0    2.65    0.54
  18  -2   0    2.61    0.60
  18  -2   0    3.12    0.61
 -18   2   0    3.04    0.56
 -18   2   0    2.49    0.49
  18   2   0    1.43    0.49
   0  -3   0    0.72    0.64
   0   3   0    0.18    0.69
   0   3   0    0.22    0.44
   0   3   0    0.22    0.88
   0   3   0   -0.23    0.49
   1  -3   0    3.96    1.26
  -1  -3   0    8.58    1.54
  -1  -3   0    6.46    1.28
   1   3   0    4.52    1.14
  -1   3   0    6.06    1.25
  -1   3   0    7.21    1.18
   1   3   0    6.10    1.16
   1   3   0    8.58    1.39
  -1   3   0    6.29    1.22
   1   3   0    3.46    1.38
   2  -3   0    0.34    0.75
  -2  -3   0    0.87    0.70
   2   3   0    0.56    0.78
   2   3   0    0.94    0.50
  -2   3   0    0.95    0.53
  -2   3   0    0.98    0.71
  -2   3   0   -0.47    0.42
  -2   3   0    0.08    0.85
   2   3   0    0.54    0.80
   2   3   0    0.42    0.61
   3  -3   0   24.23    3.67
  -3  -3   0   21.89    3.01
   3   3   0   17.05    2.92
   3   3   0   15.35    2.80
  -3   3   0   13.19    3.23
  -3   3   0   18.61    2.83
  -3   3   0   22.33    2.92
   3   3   0   18.35    3.70
  -3   3   0   23.95    3.05
   4  -3   0    2.78    1.16
  -4  -3   0    1.59    1.45
  -4  -3   0    4.41    0.99
  -4   3   0    4.04    0.84
  -4   3   0    3.85    0.87
  -4   3   0    5.84    2.00
   4   3   0    1.02    1.04
   4   3   0    4.97    0.98
  -5  -3   0    0.97    0.86
   5  -3   0    1.10    1.11
  -5  -3   0   -0.65    0.47
  -5  -3   0    1.41    0.69
  -5  -3   0    0.51    0.70
  -5   3   0    1.50    0.55
  -5   3   0    1.34    1.06
   5   3   0   -0.07    1.55
  -5   3   0    0.94    0.75
   5   3   0    0.55    0.55
  -5   3   0    1.65    0.58
  -6  -3   0    1.54    0.91
   6  -3   0    1.43    0.59
  -6  -3   0    0.88    0.90
  -6  -3   0    1.51    0.53
  -6   3   0    0.33    0.78
   6   3   0    2.23    0.67
  -6   3   0    0.93    0.73
  -6   3   0    1.49    0.63
  -6   3   0    1.30    0.58
  -7  -3   0   -0.14    0.58
  -7  -3   0   -0.16    0.69
  -7  -3   0   -0.03    0.41
  -7  -3   0   -1.32    0.79
  -7   3   0    0.04    0.78
  -7   3   0    0.23    0.64
  -7   3   0   -0.07    0.46
  -7   3   0   -0.06    0.43
  -8  -3   0    0.09    0.41
   8  -3   0   -0.02    0.44
  -8  -3   0    0.50    0.74
  -8  -3   0    1.10    1.02
  -8  -3   0    0.81    1.07
  -8   3   0    1.15    0.58
  -8   3   0    0.22    0.55
  -8   3   0   -1.38    0.66
  -8   3   0   -0.07    1.16
  -9  -3   0    0.40    0.79
  -9  -3   0    1.58    1.38
  -9  -3   0   -0.31    0.75
   9  -3   0    0.82    0.53
  -9  -3   0    0.53    0.66
  -9  -3   0    0.76    0.47
  -9   3   0    0.86    0.49
   9   3   0    0.60    0.40
  -9   3   0    2.12    1.62
  -9   3   0    0.91    0.65
  -9   3   0    0.24    0.77
 -10  -3   0    0.69    0.67
 -10  -3   0    0.41    0.45
 -10  -3   0    0.22    0.83
  10  -3   0    0.31    0.49
 -10  -3   0   -0.22    0.44
 -10   3   0    0.93    0.58
 -10   3   0    0.12    1.18
 -10   3   0    1.33    0.94
 -10   3   0    0.28    0.53
  10   3   0    0.30    0.38
 -11  -3   0    4.10    1.20
  11  -3   0    4.48    1.04
 -11  -3   0    4.82    1.01
 -11  -3   0    5.13    0.95
  11  -3   0    4.18    0.98
 -11   3   0    4.61    1.01
 -11   3   0    5.09    2.97
 -11   3   0    6.77    1.28
 -11   3   0    5.08    1.05
 -12  -3   0    0.28    0.62
  12  -3   0    1.01    0.59
 -12  -3   0    0.79    0.87
 -12  -3   0    1.54    0.55
 -12  -3   0    1.64    0.80
  12  -3   0    0.93    0.56
 -12   3   0    1.40    0.51
  12   3   0    0.36    0.37
 -12   3   0    1.37    0.59
  13  -3   0    0.07    0.48
 -13  -3   0   -0.16    0.45
 -13  -3   0   -0.67    0.84
 -13  -3   0   -0.48    0.37
  13  -3   0    0.24    0.42
 -13   3   0    0.34    0.36
  13   3   0    0.93    0.32
 -13   3   0    0.47    0.45
 -14  -3   0    0.75    0.39
 -14  -3   0    0.44    0.41
  14  -3   0    0.31    0.44
  14  -3   0   -0.89    0.39
 -14   3   0    0.17    0.31
 -15  -3   0   -0.16    0.33
  15  -3   0    0.85    0.45
 -15  -3   0    0.84    0.41
  15  -3   0    0.94    0.50
 -15   3   0    0.44    0.38
 -15   3   0    0.60    0.37
  16  -3   0    1.79    0.46
 -16  -3   0    1.41    0.42
 -16  -3   0    1.58    0.43
  16  -3   0    0.86    0.41
   0   4   0    0.24    0.72
   0   4   0    1.93    0.66
   0   4   0    4.81    2.00
   0   4   0    2.41    0.69
  -1   4   0    0.96    0.60
  -1   4   0    0.90    1.76
  -1   4   0    0.22    0.62
   1   4   0    1.09    0.79
   1   4   0    1.06    0.61
   1   4   0    0.58    0.61
  -1   4   0    0.22    0.56
   2   4   0    2.82    0.79
  -2   4   0    3.52    1.89
  -2   4   0    2.74    0.86
   2   4   0    1.82    1.02
  -2   4   0    3.22    0.83
  -2   4   0    2.47    0.80
   3   4   0   -0.95    0.54
   3   4   0    1.83    0.64
  -3   4   0    0.95    0.69
  -3   4   0    1.25    0.58
  -3   4   0    0.51    0.51
  -3   4   0    0.98    1.48
  -4   4   0    0.26    0.54
  -4   4   0    0.13    0.63
  -4   4   0    0.16    0.57
  -4   4   0    0.29    1.57
   4   4   0    1.66    0.63
   5  -4   0    0.72    1.19
  -5   4   0    1.00    0.60
  -5   4   0   -0.10    0.65
  -5   4   0    0.09    0.48
  -6  -4   0   -0.93    0.53
  -6   4   0   -0.09    0.46
  -6   4   0   -0.17    0.46
  -6   4   0   -0.05    0.60
  -7  -4   0    0.13    0.49
   7  -4   0    0.90    0.61
  -7   4   0   -0.30    0.46
  -7   4   0    0.83    0.62
  -7   4   0   -0.65    0.38
  -8  -4   0    0.85    0.45
   8  -4   0    1.67    0.78
  -8   4   0    1.63    0.68
  -8   4   0    0.54    0.42
  -8   4   0    0.00    0.44
   9  -4   0   -0.60    0.44
  -9  -4   0   -0.26    0.38
  -9   4   0    0.17    0.36
  -9   4   0   -0.26    0.49
 -10  -4   0    0.30    0.41
  10  -4   0   -0.48    0.39
 -10   4   0   -0.14    0.39
 -10   4   0   -0.36    0.26
 -11  -4   0    0.06    0.39
  11  -4   0   -0.63    0.37
 -11   4   0    0.31    0.36
 -11   4   0   -0.52    0.21
  20   0  -1   -0.06    0.38
  20   0  -1   -0.64    0.34
 -20   0   1    0.07    0.28
 -19   0   1    0.46    0.39
  19   0  -1   -0.05    0.41
 -19   0   1   -0.28    0.33
  19   0  -1   -0.02    0.49
  18   0  -1   -0.27    0.55
 -18   0   1    0.29    0.38
  18   0  -1    0.28    0.49
 -18   0   1   -0.67    0.89
 -17   0   1   -0.84    1.04
  17   0  -1   -0.20    0.56
  17   0  -1   -0.28    0.45
 -17   0   1    0.24    0.75
 -17   0   1    0.23    0.45
 -16   0   1    0.06    0.44
  16   0  -1   -0.72    0.53
 -16   0   1   -0.46    0.73
 -16   0   1   -1.99    1.13
  16   0  -1   -0.32    0.66
 -16   0   1   -0.91    0.62
 -15   0   1    1.09    1.19
  15   0  -1    1.22    0.69
 -15   0   1    0.27    0.50
  15   0  -1   -0.78    0.49
 -15   0   1   -0.31    0.63
 -15   0   1    1.55    1.04
  15   0  -1    0.02    0.45
 -14   0   1    0.20    0.59
 -14   0   1    0.11    0.41
 -14   0   1   -0.17    0.79
  14   0  -1    0.25    0.53
 -14   0   1    0.24    0.66
 -14   0   1   -0.44    0.67
  14   0  -1    0.16    0.60
  14   0  -1   -0.05    0.45
  13   0  -1    0.48    0.42
  13   0  -1    0.18    0.59
 -13   0   1   -0.37    0.35
 -13   0   1    0.01    0.51
 -13   0   1   -0.10    0.38
 -13   0   1    0.81    0.60
  13   0  -1    1.02    1.07
 -13   0   1    0.69    0.68
  12   0  -1    1.08    0.62
  12   0  -1   -0.38    0.45
 -12   0   1    0.63    0.53
 -12   0   1   -0.08    0.36
 -12   0   1   -0.45    0.53
 -12   0   1    0.11    0.34
 -12   0   1   -0.02    0.65
  12   0  -1   -0.02    0.37
 -11   0   1   -0.63    0.32
 -11   0   1   -0.24    0.52
 -11   0   1    0.04    0.31
  11   0  -1   -0.30    0.52
 -11   0   1   -0.35    0.45
  11   0  -1    0.41    0.38
  11   0  -1   -0.60    0.46
 -11   0   1    0.55    0.40
  10   0  -1   -0.92    0.32
 -10   0   1    0.12    0.49
 -10   0   1   -0.20    0.41
  10   0  -1    0.23    0.45
 -10   0   1    0.06    0.26
 -10   0   1   -0.11    0.38
 -10   0   1   -0.07    0.39
  -9   0   1   -0.02    0.29
   9   0  -1   -0.21    0.34
  -9   0   1    0.08    0.27
  -9   0   1   -0.11    0.44
   8   0  -1    0.03    0.35
  -8   0   1    0.12    0.44
  -8   0   1    0.23    0.41
  -8   0   1    0.20    0.29
  -8   0   1   -0.25    0.41
  -7   0   1   -0.07    0.29
  -7   0   1   -0.34    0.31
  -7   0   1    0.05    0.39
  -6   0   1    0.18    0.29
  -6   0   1   -0.10    0.25
  -6   0   1    0.06    0.27
  -5   0   1   -0.23    0.26
  -5   0   1   -0.13    0.23
  -5   0   1    0.20    0.28
  -4   0   1    0.13    0.26
  -4   0   1   -0.07    0.29
  -4   0   1    0.19    0.29
  -3   0   1   -0.19    0.21
  -3   0   1    0.23    0.20
  -3   0   1    0.03    0.23
  -2   0   1   -0.04    0.13
  -2   0   1   -0.17    0.07
  -2   0   1    0.06    0.10
  -1   0   1    0.05    0.05
   1   0  -1    0.04    0.05
   0   0   1    0.05    0.05
  -1   0  -1    0.05    0.09
  -1   0  -1    0.01    0.08
  -1   0  -1   -0.07    0.09
  -2   0  -1    0.33    0.22
  -2   0  -1   -0.03    0.16
  -2   0  -1    0.07    0.17
  -3   0  -1    0.02    0.23
  -3   0  -1   -0.15    0.21
  -3   0  -1   -0.23    0.23
  -4   0  -1    0.00    0.18
  -4   0  -1    0.09    0.29
  -4   0  -1   -0.09    0.26
  -5   0  -1   -0.09    0.27
  -5   0  -1   -0.28    0.31
  -5   0  -1    0.17    0.30
  -6   0  -1    0.09    0.30
  -6   0  -1   -0.14    0.34
  -6   0  -1   -0.14    0.28
  -7   0  -1    0.17    0.38
  -7   0  -1   -0.13    0.36
   7   0   1    0.14    0.32
  -7   0  -1   -0.01    0.43
   8   0   1    0.09    0.35
  -8   0  -1   -0.37    0.35
  -8   0  -1    0.36    0.51
  -8   0  -1   -0.53    0.23
  -8   0  -1   -0.08    0.44
  -9   0  -1   -0.12    0.39
  -9   0  -1    0.54    0.55
  -9   0  -1    0.29    0.47
  -9   0  -1    0.18    0.29
   9   0   1   -0.02    0.36
 -10   0  -1   -1.53    0.69
  10   0   1   -0.02    0.49
 -10   0  -1    0.26    0.31
 -10   0  -1   -0.37    0.39
  10   0   1   -0.15    0.35
  10   0   1   -0.86    0.50
 -10   0  -1   -0.12    0.40
 -10   0  -1    0.01    0.55
  11   0   1    0.02    0.36
  11   0   1    0.19    0.64
 -11   0  -1   -0.13    0.44
 -11   0  -1    0.43    0.33
  11   0   1   -0.25    0.53
 -11   0  -1   -0.22    0.58
 -11   0  -1    0.13    0.35
  12   0   1   -1.09    0.48
 -12   0  -1   -0.83    0.33
  12   0   1   -1.09    0.73
  12   0   1    0.19    0.54
 -12   0  -1   -0.77    0.43
 -12   0  -1   -0.37    0.52
 -12   0  -1    0.20    0.59
 -12   0  -1    0.04    0.37
  12   0   1    0.25    0.37
  13   0   1    0.58    0.61
 -13   0  -1    0.43    0.39
  13   0   1    0.19    0.53
 -13   0  -1    0.05    0.58
 -13   0  -1    0.02    0.44
 -13   0  -1    0.10    0.60
 -13   0  -1   -1.18    0.62
  13   0   1    2.37    1.84
  13   0   1   -0.15    0.42
 -14   0  -1   -0.21    0.44
  14   0   1   -0.42    0.53
 -14   0  -1    0.30    0.84
 -14   0  -1   -0.23    0.68
  14   0   1    0.01    0.60
  14   0   1   -0.92    0.57
 -14   0  -1   -0.53    0.52
 -15   0  -1    0.24    0.69
 -15   0  -1   -0.60    0.86
 -15   0  -1    0.01    0.97
  15   0   1    0.09    0.61
 -15   0  -1    0.26    0.48
  15   0   1    0.50    0.68
  16   0   1    0.71    0.54
 -16   0  -1   -0.85    0.68
 -16   0  -1   -0.09    1.03
  16   0   1   -0.05    0.62
 -16   0  -1   -1.42    1.28
 -16   0  -1    0.67    0.44
 -17   0  -1    0.64    0.87
  17   0   1   -0.48    0.45
  17   0   1    0.93    0.66
 -17   0  -1    0.06    0.38
 -18   0  -1    0.88    0.86
  18   0   1   -0.70    0.58
  18   0   1    0.10    0.41
 -18   0  -1    0.02    0.61
 -18   0  -1    0.19    0.40
  19   0   1    0.10    0.38
 -19   0  -1    0.46    0.35
 -19   0  -1    0.19    0.36
  19   0   1    0.40    0.50
 -19  -1   1    0.27    0.39
  19  -1  -1    0.55    0.75
 -19  -1   1    0.00    0.32
  19  -1  -1    0.07    0.40
  19   1  -1   -0.41    0.43
 -19   1   1   -0.51    0.28
 -19   1   1    0.02    0.34
  18  -1  -1    1.08    0.77
 -18  -1   1   -0.75    0.79
 -18  -1   1    0.67    0.43
  18  -1  -1    1.51    0.81
  18  -1  -1    0.40    0.46
 -18   1   1    0.88    0.43
  18   1  -1    0.88    0.58
 -18   1   1    0.64    0.41
 -17  -1   1   -0.05    0.43
 -17  -1   1   -0.22    0.80
  17  -1  -1    0.32    0.78
  17  -1  -1    0.28    0.45
  17  -1  -1    0.02    0.44
 -17  -1   1   -0.56    0.39
  17   1  -1   -0.25    0.40
  17   1  -1    0.29    0.64
 -17   1   1   -0.36    0.90
 -16  -1   1    1.03    0.51
  16  -1  -1    1.80    0.69
 -16  -1   1    1.45    1.09
  16  -1  -1    1.14    0.57
 -16  -1   1    1.43    1.41
  16  -1  -1    1.40    0.86
 -16  -1   1    1.44    0.87
 -16  -1   1    1.47    0.60
  16   1  -1    1.44    0.62
 -16   1   1    1.73    1.60
  16   1  -1    2.58    0.79
 -16   1   1    0.63    0.55
 -16   1   1    2.52    0.97
 -15  -1   1   12.48    2.41
 -15  -1   1   11.63    1.95
 -15  -1   1    8.85    1.52
 -15  -1   1   10.08    1.50
  15  -1  -1    7.62    1.51
  15  -1  -1    7.25    1.48
 -15  -1   1    9.03    2.23
  15  -1  -1    9.45    1.77
  15   1  -1   11.01    1.73
 -15   1   1    8.95    2.57
 -15   1   1   10.97    1.87
  15   1  -1    8.55    1.52
 -14  -1   1   -0.05    0.40
  14  -1  -1   -0.34    0.46
  14  -1  -1    1.31    0.80
 -14  -1   1   -0.14    0.69
 -14  -1   1   -0.07    0.80
 -14  -1   1   -0.26    0.38
 -14  -1   1    1.17    0.98
 -14   1   1    0.13    0.59
 -14   1   1   -0.87    0.56
  14   1  -1   -0.48    0.57
  14   1  -1    0.59    0.58
 -14   1   1    0.20    0.43
 -13  -1   1   12.09    2.64
 -13  -1   1   17.63    2.92
  13  -1  -1   14.50    2.21
 -13  -1   1   17.93    2.64
 -13  -1   1   13.96    2.13
  13  -1  -1   10.35    2.28
 -13  -1   1   14.43    2.18
  13   1  -1   14.17    2.22
 -13   1   1   13.42    2.13
 -13   1   1   15.32    2.48
  13   1  -1   14.05    2.25
 -13   1   1   19.05    3.65
 -13   1   1   27.24    4.02
 -13   1   1   12.85    2.15
  12  -1  -1    0.86    0.59
 -12  -1   1    0.90    0.73
 -12  -1   1    0.00    0.45
 -12  -1   1   -0.06    0.59
  12  -1  -1    0.68    0.51
 -12  -1   1    0.66    0.72
  12  -1  -1    0.85    1.01
 -12  -1   1    1.15    0.43
  12   1  -1    1.55    0.60
 -12   1   1    0.73    0.69
 -12   1   1    0.63    0.58
  12   1  -1    0.73    0.61
 -12   1   1    0.69    0.54
 -12   1   1    0.49    0.46
 -12   1   1    0.44    0.59
  11  -1  -1   22.75    3.31
 -11  -1   1   21.49    3.23
 -11  -1   1   25.24    3.41
  11  -1  -1   22.67    3.23
 -11  -1   1   20.46    3.50
 -11  -1   1   21.81    3.20
 -11  -1   1   25.89    3.56
 -11   1   1   18.86    3.19
 -11   1   1   24.78    3.26
  11   1  -1   20.42    3.28
  11   1  -1   24.25    3.31
 -11   1   1   25.04    3.54
 -11   1   1   23.88    3.36
 -10  -1   1    6.82    1.20
 -10  -1   1    6.77    1.45
 -10  -1   1    9.87    1.89
  10  -1  -1    6.42    1.29
 -10   1   1   10.26    1.85
 -10   1   1    6.93    1.46
  10   1  -1    6.49    1.32
  10   1  -1    7.35    1.30
 -10   1   1   10.36    1.86
 -10   1   1    7.21    1.42
   9  -1  -1    9.69    1.42
  -9  -1   1    8.40    1.39
  -9  -1   1    6.15    1.58
  -9  -1   1    9.21    1.76
  -9  -1   1    8.72    1.62
  -9   1   1   12.21    1.81
   9   1  -1    7.94    1.49
  -9   1   1   13.16    2.10
  -9   1   1   10.01    1.65
  -8  -1   1    1.22    0.57
  -8  -1   1    1.20    0.66
  -8  -1   1    0.47    0.38
  -8  -1   1    1.03    0.53
   8  -1  -1    1.73    0.44
  -8   1   1    0.68    0.48
  -8   1   1    1.43    0.54
   8   1  -1    0.41    0.42
  -8   1   1    1.09    0.56
  -7  -1   1    7.68    1.42
  -7  -1   1   10.41    1.54
  -7  -1   1    9.15    1.66
  -7  -1   1    9.19    1.63
   7  -1  -1    7.69    1.31
  -7   1   1    8.58    1.48
  -7   1   1    7.98    1.52
  -7   1   1    9.72    1.53
   7   1  -1    8.46    1.29
  -6  -1   1   20.76    2.87
  -6  -1   1   20.79    3.03
   6   1  -1   21.00    2.77
  -6   1   1   18.28    2.85
  -6   1   1   19.60    2.95
  -6   1   1   18.18    2.84
  -5  -1   1   52.69    6.95
  -5  -1   1   48.64    6.90
  -5   1   1   47.93    6.89
  -5   1   1   49.16    6.97
  -5   1   1   51.51    7.08
  -5   1   1   49.17    6.90
   5   1  -1   50.58    6.83
  -4  -1   1   51.34    6.95
  -4   1   1   51.70    6.98
  -4   1   1   46.21    6.90
  -4   1   1   49.83    6.91
   4   1  -1   50.64    6.87
  -4   1   1   51.94    7.06
  -3  -1   1  480.72   66.84
   3   1  -1  493.91   66.87
   3   1  -1  492.03   67.06
  -3   1   1  492.53   66.89
  -3   1   1  503.09   67.01
  -2  -1   1  282.01   38.18
  -2   1   1  276.98   38.29
   2   1  -1  283.72   38.34
  -1  -1   1   28.48    3.98
   1   1  -1   28.91    4.11
  -1   1   1   28.71    4.09
   0  -1   1   22.86    3.25
   0   1  -1   25.61    3.37
   0   1   1   21.19    3.32
   1  -1   1  259.67   35.78
  -1  -1  -1  253.05   35.71
  -1   1  -1  273.44   35.86
   1   1   1  265.84   35.86
  -2  -1  -1  118.53   16.56
  -2   1  -1  123.10   16.70
   2   1   1  123.14   16.71
  -3  -1  -1  195.71   27.06
  -3   1  -1  206.67   27.08
  -3   1  -1  205.20   27.20
  -3   1  -1  187.48   27.05
  -4  -1  -1    8.02    1.24
  -4  -1  -1    6.01    1.22
  -4   1  -1    7.70    1.19
  -4   1  -1   12.25    1.87
  -4   1  -1    7.08    1.26
  -5  -1  -1   21.55    3.06
  -5  -1  -1   20.99    3.09
  -5   1  -1   20.61    3.10
  -5   1  -1   21.57    3.27
  -5   1  -1   22.39    3.08
  -6  -1  -1    7.58    1.46
  -6  -1  -1    7.37    1.38
  -6   1  -1    9.01    1.52
  -6   1  -1    7.98    1.41
  -6   1  -1   10.39    1.70
   7  -1   1    1.68    0.53
  -7  -1  -1    1.47    0.65
  -7  -1  -1    3.35    0.76
  -7  -1  -1    2.40    0.51
  -7  -1  -1    2.08    0.84
  -7   1  -1    2.77    0.72
  -7   1  -1    1.97    0.68
  -7   1  -1    3.01    0.92
  -8  -1  -1    0.50    0.48
  -8  -1  -1    0.55    0.37
  -8  -1  -1    0.02    0.61
  -8  -1  -1   -0.05    0.38
  -8   1  -1    0.12    0.44
  -8   1  -1    0.06    0.38
  -8   1  -1   -0.56    0.43
  -9  -1  -1   13.40    1.95
  -9  -1  -1   13.18    2.16
  -9  -1  -1   17.38    2.50
  -9  -1  -1   13.68    2.46
  -9  -1  -1   12.61    2.13
   9  -1   1   12.00    1.92
   9  -1   1    8.16    2.23
  -9   1  -1   13.11    2.04
  -9   1  -1   13.03    2.13
  -9   1  -1   13.13    2.19
   9   1   1   11.44    1.97
  -9   1  -1   19.75    2.78
 -10  -1  -1    4.11    0.81
 -10  -1  -1    5.01    1.22
 -10  -1  -1    2.05    0.83
  10  -1   1    4.11    0.81
  10  -1   1    4.13    0.94
 -10  -1  -1    4.07    0.99
 -10  -1  -1    4.27    0.77
  10  -1   1    2.84    1.10
 -10   1  -1    4.00    0.80
 -10   1  -1    6.68    1.45
 -10   1  -1    3.90    1.06
 -10   1  -1    4.43    0.99
  10   1   1    3.33    0.89
 -11  -1  -1    1.58    0.67
 -11  -1  -1    1.54    0.70
  11  -1   1    1.48    0.56
 -11  -1  -1    1.52    0.56
 -11  -1  -1    1.46    0.50
 -11  -1  -1    2.06    0.89
  11  -1   1    1.04    0.94
  11   1   1    1.97    0.67
  11   1   1    2.09    0.71
 -11   1  -1    2.39    0.81
 -11   1  -1    1.26    0.62
 -11   1  -1    1.79    0.56
 -11   1  -1    1.72    0.66
 -12  -1  -1    6.34    1.62
  12  -1   1    7.51    1.30
 -12  -1  -1    5.55    1.55
 -12  -1  -1    7.72    1.33
  12  -1   1    6.60    1.47
 -12  -1  -1    5.44    1.54
  12  -1   1    2.61    1.68
 -12  -1  -1    8.96    1.27
  12  -1   1    8.09    1.40
 -12   1  -1    7.41    1.23
  12   1   1    7.19    1.29
 -12   1  -1    9.88    1.65
  12   1   1    9.49    1.50
 -13  -1  -1    1.46    0.99
 -13  -1  -1    0.69    0.97
  13  -1   1    0.69    0.84
 -13  -1  -1    0.58    0.71
  13  -1   1    0.04    0.48
 -13  -1  -1    0.32    0.41
  13  -1   1    0.64    0.57
 -13  -1  -1    0.16    0.43
  13   1   1    0.09    0.60
  13   1   1    0.22    0.55
 -13   1  -1    0.65    0.88
 -13   1  -1    0.57    0.47
 -13   1  -1   -0.16    0.67
 -13   1  -1   -0.33    0.49
 -14  -1  -1    2.93    1.00
 -14  -1  -1    3.51    1.59
 -14  -1  -1    2.23    0.63
 -14  -1  -1    1.89    0.62
  14  -1   1    2.50    0.89
  14  -1   1    2.34    0.83
 -14  -1  -1    3.78    1.76
  14  -1   1    1.38    0.62
 -14   1  -1    1.73    1.23
  14   1   1    1.83    0.71
 -14   1  -1    2.09    1.14
  14   1   1    2.37    0.92
 -14   1  -1    2.72    0.88
 -15  -1  -1    1.26    0.90
  15  -1   1    0.95    0.55
  15  -1   1    0.94    0.80
 -15  -1  -1    1.24    1.21
 -15  -1  -1    2.17    0.67
  15  -1   1    2.34    0.88
 -15  -1  -1    1.57    0.55
 -15  -1  -1    1.98    1.00
 -15   1  -1    0.89    1.16
  15   1   1    0.31    0.60
  15   1   1    1.42    0.76
 -15   1  -1    3.57    0.95
  16  -1   1    2.24    0.88
 -16  -1  -1    2.76    0.74
  16  -1   1    2.62    0.78
 -16  -1  -1    1.73    0.92
 -16  -1  -1    1.64    1.37
  16  -1   1    2.67    0.82
 -16  -1  -1    3.67    0.80
 -16  -1  -1    1.48    1.53
  16   1   1    1.81    0.76
  16   1   1    0.67    0.54
 -16   1  -1    2.73    0.99
 -16   1  -1    2.27    1.70
 -17  -1  -1    8.96    1.30
  17  -1   1    5.65    1.34
  17  -1   1    6.76    1.26
  17  -1   1    6.90    1.20
 -17  -1  -1    8.07    1.65
 -17  -1  -1    8.94    1.56
 -17   1  -1    8.29    2.26
  17   1   1    6.32    1.32
 -17   1  -1    6.58    1.24
 -18  -1  -1    6.06    1.13
  18  -1   1    8.73    1.39
 -18  -1  -1    4.23    1.03
 -18   1  -1    6.72    1.12
  18   1   1    8.29    1.69
 -18   1  -1    7.10    1.22
 -19  -1  -1   15.97    2.18
 -19  -1  -1   12.79    2.23
  19  -1   1   14.79    2.21
 -19   1  -1   15.29    2.20
 -19   1  -1   15.84    2.19
 -18  -2   1   -0.18    0.29
  18  -2  -1   -0.49    0.39
 -18  -2   1    0.21    0.45
  18  -2  -1   -0.04    0.33
 -18   2   1    0.12    0.27
 -18   2   1    0.67    0.33
  18   2  -1   -0.26    0.35
 -17  -2   1    1.54    0.52
  17  -2  -1    1.71    0.58
  17  -2  -1    1.78    0.57
 -17   2   1    1.96    0.48
  17   2  -1    1.51    0.72
 -17   2   1    2.01    0.57
 -16  -2   1   -0.18    0.40
  16  -2  -1   -0.24    0.43
 -16  -2   1   -0.55    0.35
 -16  -2   1   -0.89    0.74
  16  -2  -1   -0.01    0.45
  16   2  -1    0.28    0.49
 -16   2   1   -0.09    0.43
 -16   2   1   -0.55    0.27
 -15  -2   1    1.97    0.61
 -15  -2   1    3.34    0.68
 -15  -2   1    2.66    1.06
  15  -2  -1    2.03    0.69
 -15  -2   1    0.57    1.45
  15  -2  -1    2.19    0.69
  15   2  -1    2.81    0.79
 -15   2   1    2.69    0.60
 -15   2   1    1.60    0.57
 -15   2   1    5.47    2.74
 -15   2   1    2.05    0.64
 -14  -2   1    0.25    0.46
  14  -2  -1    0.39    0.52
 -14  -2   1    0.33    0.47
 -14  -2   1   -0.99    0.70
 -14  -2   1    0.33    0.84
 -14  -2   1    1.65    1.35
  14  -2  -1   -0.48    0.46
 -14   2   1    0.50    0.38
 -14   2   1    0.53    1.21
 -14   2   1    0.37    0.45
  14   2  -1   -0.14    0.50
  13  -2  -1    6.60    1.16
 -13  -2   1    4.79    1.64
  13  -2  -1    4.18    1.07
 -13  -2   1    5.66    1.69
 -13  -2   1    6.85    1.12
 -13  -2   1    4.84    1.03
 -13  -2   1    6.22    1.43
 -13   2   1    3.46    1.50
  13   2  -1    5.98    1.19
 -13   2   1    7.98    1.22
 -13   2   1    7.43    1.17
  12  -2  -1    6.37    1.21
 -12  -2   1    6.89    1.49
 -12  -2   1    3.62    1.47
 -12  -2   1    6.08    1.12
 -12  -2   1    3.97    1.40
  12   2  -1    6.24    1.20
 -12   2   1    6.87    1.20
 -12   2   1    4.30    1.53
 -12   2   1    7.76    1.42
 -12   2   1    7.65    1.25
 -11  -2   1    0.47    0.46
 -11  -2   1   -0.88    0.65
  11  -2  -1    0.03    0.47
 -11  -2   1    0.36    0.62
 -11  -2   1    0.22    0.71
 -11  -2   1    0.52    0.51
  11   2  -1    0.66    0.53
 -11   2   1    1.92    0.80
 -11   2   1    1.12    1.15
 -11   2   1    1.08    0.52
 -11   2   1    0.66    0.46
 -10  -2   1    1.97    0.94
  10  -2  -1    2.01    0.82
 -10  -2   1    2.55    0.89
 -10  -2   1    1.93    0.83
 -10  -2   1    4.02    0.79
 -10  -2   1    2.26    0.66
  10  -2  -1    4.80    1.50
 -10   2   1    3.87    1.03
 -10   2   1    3.56    0.77
  10   2  -1    2.32    1.00
 -10   2   1    5.22    1.73
  -9  -2   1   -0.09    0.71
  -9  -2   1    0.47    0.75
  -9  -2   1    0.76    0.40
  -9  -2   1    0.74    0.56
  -9  -2   1    0.27    0.59
   9  -2  -1    0.68    0.86
   9  -2  -1   -0.26    0.37
  -9   2   1    0.57    0.46
  -9   2   1   -0.05    0.42
  -9   2   1    1.17    0.94
  -9   2   1    0.17    0.67
   9   2  -1   -0.39    0.43
  -8  -2   1   42.06    5.83
  -8  -2   1   38.70    5.88
  -8  -2   1   39.98    5.66
   8  -2  -1   42.08    5.71
  -8  -2   1   40.72    5.91
  -8   2   1   41.60    5.74
  -8   2   1   40.57    5.81
  -8   2   1   40.80    6.18
  -8   2   1   37.97    5.73
   8   2  -1   43.21    5.70
   7  -2  -1   47.98    7.05
  -7  -2   1   52.63    7.27
  -7  -2   1   51.20    7.05
  -7  -2   1   50.54    7.37
  -7  -2   1   53.43    7.21
  -7   2   1   52.73    7.14
   7   2  -1   50.18    7.09
  -7   2   1   49.95    7.15
  -7   2   1   55.93    7.60
  -7   2   1   51.57    7.21
  -6  -2   1   89.97   12.85
  -6  -2   1   94.26   13.04
  -6  -2   1   99.08   13.00
   6  -2  -1   96.29   12.95
  -6   2   1   89.97   12.93
  -6   2   1   98.30   13.33
  -6   2   1   95.00   12.99
   6   2  -1   88.57   12.94
  -6   2   1   99.00   12.96
  -5  -2   1   34.80    5.00
  -5   2   1   34.79    5.24
  -4  -2   1    0.78    0.45
   4   2  -1    0.43    0.77
  -4   2   1    0.21    0.52
  -3  -2   1    1.62    0.66
   3  -2  -1    1.69    0.77
  -3  -2   1    0.91    0.35
  -3  -2   1    0.72    0.33
   3   2  -1    1.52    0.94
  -3   2   1    1.60    0.88
  -2  -2   1    9.04    1.50
   2  -2  -1    7.44    1.65
  -2  -2   1    9.11    1.39
   2   2  -1   10.72    2.20
  -2   2   1   10.76    2.14
   1  -2  -1   11.26    1.84
  -1  -2   1    9.31    1.67
   1   2  -1   15.78    2.55
  -1   2   1    8.48    1.94
   0  -2  -1    0.51    0.39
   0  -2   1    0.56    0.44
   0   2   1    0.74    0.74
   0   2  -1    0.66    0.77
   1  -2   1   13.80    2.23
  -1  -2  -1   14.09    2.11
  -1   2  -1   13.47    2.39
   1   2   1   17.73    2.95
  -2  -2  -1   19.70    2.93
  -2  -2  -1   19.30    2.83
   2  -2   1   18.58    3.04
   2   2   1   20.11    3.23
  -2   2  -1   24.99    3.30
   3  -2   1   18.17    2.92
  -3   2  -1   19.48    3.09
  -4  -2  -1   18.46    2.88
  -4  -2  -1   19.81    2.87
   4  -2   1   19.69    3.07
  -4   2  -1   20.58    3.22
  -5  -2  -1    5.82    1.27
  -5  -2  -1    4.18    0.95
   5  -2   1    5.66    1.40
  -5  -2  -1    5.90    1.10
  -5   2  -1    5.13    1.05
  -5   2  -1    5.97    1.60
   5   2   1    2.73    0.92
  -5   2  -1    5.85    1.10
  -6  -2  -1    8.10    1.62
  -6  -2  -1   13.91    1.99
  -6  -2  -1    9.27    1.44
   6  -2   1    9.00    1.48
  -6  -2  -1    9.26    1.83
   6  -2   1    5.65    1.70
  -6   2  -1   12.03    1.80
  -6   2  -1   17.60    2.89
   6   2   1   10.50    1.83
  -6   2  -1    8.46    1.51
  -6   2  -1   12.75    1.76
  -7  -2  -1   28.65    4.12
   7  -2   1   32.71    4.61
   7  -2   1   28.39    4.13
  -7  -2  -1   33.82    4.31
  -7  -2  -1   30.22    4.46
  -7  -2  -1   30.22    4.33
  -7   2  -1   28.67    4.29
   7   2   1   25.37    4.24
  -7   2  -1   29.92    4.21
  -7   2  -1   31.67    4.20
  -7   2  -1   28.03    4.63
  -8  -2  -1    6.66    1.82
  -8  -2  -1   11.49    2.02
  -8  -2  -1   10.35    1.61
  -8  -2  -1    7.75    1.67
  -8  -2  -1    9.53    1.51
   8  -2   1   14.91    2.62
  -8   2  -1    9.42    1.54
  -8   2  -1   10.13    1.82
   8   2   1    9.86    1.56
  -8   2  -1   15.64    2.96
  -8   2  -1   10.35    1.66
   9  -2   1    0.72    0.47
   9  -2   1    0.83    0.91
  -9  -2  -1    0.55    0.50
  -9  -2  -1   -0.13    0.61
  -9  -2  -1    0.05    0.61
  -9  -2  -1    0.40    0.58
  -9  -2  -1    0.78    0.41
  -9   2  -1    0.40    0.45
   9   2   1    0.79    0.53
  -9   2  -1    0.61    0.87
  -9   2  -1    0.54    0.49
  -9   2  -1    0.98    0.71
  10  -2   1    0.20    0.47
 -10  -2  -1    0.31    0.62
 -10  -2  -1    0.56    0.48
  10  -2   1   -0.29    1.07
 -10  -2  -1    1.32    0.83
 -10  -2  -1    0.62    0.47
 -10  -2  -1    0.28    0.66
  10  -2   1   -0.32    0.58
  10   2   1    1.24    0.56
 -10   2  -1    0.80    0.51
 -10   2  -1    1.55    0.86
 -10   2  -1   -0.39    0.68
 -10   2  -1    0.67    0.71
 -11  -2  -1    0.91    0.51
  11  -2   1    0.95    0.53
 -11  -2  -1    0.51    0.73
 -11  -2  -1    0.91    0.72
 -11  -2  -1    0.59    0.78
 -11  -2  -1    0.96    0.50
  11  -2   1    0.77    0.59
 -11   2  -1    1.08    0.50
 -11   2  -1    1.42    1.23
 -11   2  -1    0.43    0.45
  11   2   1   -0.07    0.53
  12  -2   1   -0.55    0.53
 -12  -2  -1   -0.63    0.66
 -12  -2  -1    0.61    0.45
 -12  -2  -1   -0.64    0.82
  12  -2   1   -0.52    0.52
 -12  -2  -1    0.38    0.45
 -12   2  -1    0.12    0.36
  12   2   1    0.59    0.57
 -12   2  -1    0.12    0.47
 -12   2  -1   -0.08    0.37
 -12   2  -1   -0.43    1.20
 -13  -2  -1    0.11    0.70
 -13  -2  -1    0.15    0.44
 -13  -2  -1    0.42    0.44
 -13  -2  -1    0.40    0.76
  13  -2   1    1.10    0.58
  13  -2   1    0.69    0.54
 -13  -2  -1    0.34    1.02
 -13   2  -1    0.53    0.48
 -13   2  -1    0.78    0.43
 -13   2  -1    0.54    1.10
 -13   2  -1    0.60    0.43
  13   2   1    1.00    0.67
 -14  -2  -1   -0.35    1.02
  14  -2   1    0.13    0.50
 -14  -2  -1    0.04    0.43
  14  -2   1    0.42    0.53
 -14  -2  -1    0.21    0.74
 -14  -2  -1    0.41    0.50
 -14   2  -1    0.55    0.43
  14   2   1   -0.22    0.52
 -14   2  -1    1.18    1.01
 -14   2  -1   -0.33    0.34
 -14   2  -1    0.56    0.45
 -15  -2  -1    0.35    0.41
 -15  -2  -1    0.66    0.43
  15  -2   1    0.44    0.51
 -15  -2  -1   -0.72    0.64
  15  -2   1   -0.03    0.45
 -15   2  -1    0.09    0.41
 -15   2  -1    0.19    0.32
  15   2   1    0.23    0.50
 -16  -2  -1    3.45    1.02
 -16  -2  -1    3.25    0.70
  16  -2   1    2.42    0.66
 -16  -2  -1    1.84    0.60
  16  -2   1    2.57    0.64
 -16   2  -1    3.39    0.69
 -16   2  -1    2.66    0.58
  16   2   1    2.23    0.64
 -17  -2  -1    0.80    0.41
  17  -2   1    0.04    0.38
  17  -2   1    0.18    0.42
 -17  -2  -1   -0.48    0.39
 -17   2  -1   -0.09    0.28
  17   2   1    0.30    0.34
 -17   2  -1    0.68    0.40
  18  -2   1    0.41    0.51
  18  -2   1    0.23    0.33
 -18  -2  -1    0.01    0.30
 -18   2  -1    0.90    0.31
  18   2   1    0.07    0.25
 -18   2  -1    0.05    0.23
 -16  -3   1    1.40    0.47
 -16  -3   1    1.34    0.41
  16  -3  -1    1.82    0.45
  16  -3  -1    2.11    0.51
 -16   3   1    1.27    0.39
  15  -3  -1    0.94    0.48
 -15  -3   1    0.99    0.38
 -15  -3   1    0.43    0.38
  15  -3  -1    0.45    0.43
 -15   3   1    0.45    0.31
 -15   3   1    0.52    0.35
 -14  -3   1    0.31    0.40
 -14  -3   1    0.63    0.44
  14  -3  -1   -0.26    0.42
  14  -3  -1    0.19    0.45
 -14   3   1    0.55    0.33
 -14   3   1    0.86    0.52
 -13  -3   1   -0.10    0.41
 -13  -3   1    0.54    0.43
  13  -3  -1    0.23    0.45
 -13  -3   1    1.68    0.99
  13  -3  -1    0.54    0.58
 -13   3   1   -0.35    0.40
  13   3  -1   -0.65    0.41
 -13   3   1   -0.06    0.31
  12  -3  -1    0.03    0.61
 -12  -3   1   -0.04    0.46
 -12  -3   1   -1.09    0.74
 -12  -3   1   -0.21    0.75
 -12  -3   1    1.11    0.48
  12   3  -1    0.09    0.33
 -12   3   1   -0.31    0.34
 -12   3   1   -0.61    0.44
 -11  -3   1   -0.50    0.37
 -11  -3   1   -0.50    0.52
  11  -3  -1   -1.51    0.85
 -11  -3   1    1.06    0.85
 -11  -3   1   -0.25    0.44
  11  -3  -1   -0.34    0.45
  11   3  -1    0.31    0.36
 -11   3   1   -0.68    0.39
 -11   3   1    0.04    0.38
 -11   3   1    1.81    0.80
 -11   3   1    0.72    1.57
 -10  -3   1    1.46    0.90
 -10  -3   1    1.99    1.37
  10  -3  -1    1.57    0.58
 -10  -3   1    1.84    0.59
 -10   3   1    0.40    0.67
 -10   3   1    0.71    1.42
 -10   3   1    1.56    1.13
  -9  -3   1   -1.30    0.58
  -9  -3   1    4.64    2.30
  -9  -3   1   -0.38    0.45
  -9  -3   1    0.77    0.78
   9  -3  -1   -0.88    0.43
  -9  -3   1    0.28    0.44
  -9   3   1    0.16    1.02
   9   3  -1   -0.05    0.35
  -9   3   1    0.07    0.50
  -9   3   1    0.35    0.76
  -9   3   1    0.51    0.46
  -8  -3   1    2.27    0.57
  -8  -3   1    0.71    1.00
  -8  -3   1    1.14    0.94
  -8  -3   1    3.52    0.97
  -8   3   1    0.37    0.75
  -8   3   1    1.46    1.17
  -8   3   1    1.69    0.60
  -8   3   1    1.09    0.61
  -7  -3   1   -0.18    0.39
  -7  -3   1    0.28    0.78
   7  -3  -1    0.13    0.48
  -7  -3   1    0.38    0.96
  -7  -3   1    0.94    0.73
  -7   3   1    0.22    0.53
  -7   3   1    0.02    0.62
  -7   3   1    0.46    1.03
  -7   3   1    0.17    0.47
  -6  -3   1    1.04    0.52
  -6  -3   1    1.80    0.90
  -6  -3   1    0.70    0.46
  -6   3   1    0.96    0.53
  -6   3   1    1.63    1.01
  -6   3   1    1.42    0.61
  -6   3   1    1.42    0.76
   6   3  -1    1.84    0.74
  -5  -3   1    9.51    1.87
  -5  -3   1   10.83    1.71
   5  -3  -1   10.13    2.43
  -5  -3   1   10.95    2.12
  -5   3   1   10.86    1.76
   5   3  -1   12.15    1.83
  -5   3   1   17.14    3.42
  -5   3   1   11.19    1.78
  -5   3   1    9.79    1.88
  -4  -3   1    0.21    0.73
   4  -3  -1    1.04    1.05
  -4   3   1   -0.18    1.06
   4   3  -1   -0.87    0.61
   4   3  -1   -0.34    0.46
  -4   3   1   -0.02    0.40
  -4   3   1   -0.38    0.39
  -4   3   1   -0.58    0.61
   3  -3  -1    1.75    1.00
  -3  -3   1    2.32    1.23
   3   3  -1    2.19    0.87
  -3   3   1    3.05    1.45
   3   3  -1    2.23    1.07
   3   3  -1    1.62    0.78
   3   3  -1    1.75    1.75
  -3   3   1    3.40    0.75
  -3   3   1    2.41    0.74
  -3   3   1    3.63    0.95
  -2  -3   1   11.67    1.94
   2  -3  -1    7.00    1.79
   2   3  -1    8.71    1.66
   2   3  -1   10.52    2.59
  -2   3   1    8.14    1.45
   2   3  -1    6.85    1.51
  -2   3   1    9.23    1.56
  -2   3   1   10.46    1.70
  -2   3   1    6.72    2.16
   2   3  -1    8.63    1.50
   1  -3  -1    2.03    1.08
  -1  -3   1    1.86    0.84
  -1  -3   1    2.17    0.83
   1   3  -1    1.83    1.24
  -1   3   1    1.60    0.76
   1   3  -1    3.81    0.99
  -1   3   1    1.76    0.61
  -1   3   1    2.92    0.73
  -1   3   1    3.11    1.46
   1   3  -1    1.66    0.68
   1   3  -1    1.63    0.62
   0  -3  -1   15.26    2.41
   0  -3  -1    9.72    2.23
   0  -3   1   14.39    2.50
   0   3  -1   17.93    2.33
   0   3  -1   13.91    2.16
   0   3   1   13.58    2.15
   0   3   1   14.65    2.25
   0   3   1   14.55    2.15
   0   3  -1   12.33    2.11
   1  -3   1    1.82    0.90
  -1  -3  -1    2.18    0.80
  -1   3  -1    2.47    0.67
   1   3   1    2.69    0.91
  -1   3  -1    4.37    0.96
  -1   3  -1    1.79    1.14
   1   3   1    1.89    0.66
   1   3   1    4.17    1.43
   1   3   1    2.24    0.72
  -1   3  -1    1.62    0.69
  -2  -3  -1    0.14    0.67
   2  -3   1    1.42    0.94
  -2   3  -1   -0.13    0.78
  -2   3  -1   -0.12    0.44
  -2   3  -1   -0.72    0.63
   2   3   1    0.49    0.57
  -2   3  -1    0.50    0.46
   2   3   1    0.89    1.07
   2   3   1    1.28    0.79
   2   3   1    0.18    0.48
  -3  -3  -1    0.74    0.68
  -3  -3  -1    0.99    0.72
  -3  -3  -1   -0.28    0.56
   3  -3   1    0.10    0.82
  -3   3  -1    0.23    0.59
   3   3   1    0.79    0.82
   3   3   1    0.83    0.65
  -3   3  -1    0.36    0.64
  -4  -3  -1    1.67    0.89
  -4  -3  -1    2.50    0.94
   4  -3   1   -0.23    1.03
  -4  -3  -1    0.53    0.62
   4   3   1    1.75    0.88
  -4   3  -1    2.21    0.60
  -4   3  -1    1.17    1.09
  -4   3  -1    1.14    0.61
   4   3   1    1.66    0.66
  -5  -3  -1   29.68    4.60
  -5  -3  -1   31.48    4.31
  -5  -3  -1   33.50    4.51
  -5  -3  -1   28.84    4.71
   5   3   1   28.89    4.43
  -5   3  -1   29.42    4.49
  -5   3  -1   30.70    5.04
  -5   3  -1   31.36    4.40
  -5   3  -1   31.44    4.43
  -6  -3  -1   -0.39    0.84
  -6  -3  -1    0.20    0.43
  -6  -3  -1    0.48    0.97
   6  -3   1   -0.21    0.48
  -6  -3  -1   -0.58    0.92
  -6   3  -1   -0.23    0.56
   6   3   1    1.03    1.00
  -6   3  -1    0.16    1.00
  -6   3  -1   -0.09    0.43
   6   3   1    0.29    0.54
  -6   3  -1   -0.32    0.45
   7  -3   1   -0.35    0.42
  -7  -3  -1    0.22    0.77
  -7  -3  -1    0.47    0.73
  -7  -3  -1    1.37    1.05
  -7   3  -1   -0.15    0.51
  -7   3  -1   -0.72    0.97
  -7   3  -1   -0.43    0.72
  -7   3  -1    0.12    0.42
  -8  -3  -1   -0.39    1.13
   8  -3   1    0.37    0.47
  -8  -3  -1    1.56    1.19
  -8  -3  -1   -0.14    0.39
  -8  -3  -1    0.24    0.78
  -8   3  -1   -0.33    0.54
  -8   3  -1    0.83    2.07
  -8   3  -1    0.01    0.79
  -8   3  -1   -0.25    0.42
  -9  -3  -1    1.74    0.91
   9  -3   1    2.88    0.75
  -9  -3  -1    4.33    0.77
  -9  -3  -1    2.32    0.80
  -9  -3  -1    3.11    1.41
  -9   3  -1    2.71    0.77
  -9   3  -1    5.07    1.23
  -9   3  -1    4.13    0.97
  -9   3  -1    0.67    1.17
  10  -3   1    3.79    0.98
 -10  -3  -1    4.93    1.37
 -10  -3  -1    2.00    1.21
 -10  -3  -1    6.15    1.02
 -10  -3  -1    4.94    1.05
 -10   3  -1    9.97    1.53
 -10   3  -1    6.58    1.17
 -10   3  -1    7.26    2.40
 -10   3  -1    5.93    1.14
 -11  -3  -1    2.11    0.92
 -11  -3  -1    1.73    0.56
  11  -3   1    2.59    0.74
 -11  -3  -1    0.05    1.18
 -11  -3  -1    1.69    0.64
  11  -3   1    2.43    0.67
 -11   3  -1    2.03    0.63
 -11   3  -1    0.67    2.39
 -11   3  -1    2.41    0.73
  12  -3   1   -0.21    0.43
 -12  -3  -1    0.50    0.50
 -12  -3  -1   -1.71    0.80
 -12  -3  -1    0.28    0.41
  12  -3   1   -0.32    0.50
  12   3   1    1.46    0.35
 -12   3  -1   -0.98    0.40
 -12   3  -1   -0.41    0.30
  13  -3   1    0.66    0.47
 -13  -3  -1    0.72    0.85
 -13  -3  -1   -0.13    0.39
  13  -3   1    0.35    0.46
 -13  -3  -1    1.29    1.01
 -13   3  -1    0.04    0.35
 -13   3  -1    0.23    0.33
 -14  -3  -1   -0.26    0.35
  14  -3   1    0.79    0.43
  14  -3   1    0.46    0.47
 -14  -3  -1   -0.11    0.37
 -14   3  -1    0.15    0.31
 -14   3  -1   -0.30    0.36
  15  -3   1    0.24    0.55
 -15  -3  -1    0.90    0.48
  15  -3   1    0.81    0.52
 -15  -3  -1    0.63    0.35
 -15   3  -1   -0.10    0.32
 -15   3  -1    0.53    0.34
 -12  -4   1   -0.08    0.37
  12  -4  -1   -0.77    0.44
 -12   4   1   -0.58    0.24
 -12   4   1   -0.12    0.22
 -11  -4   1    0.62    0.39
  11  -4  -1    0.69    0.40
 -11   4   1    0.45    0.31
 -11   4   1    0.57    0.39
 -10  -4   1    0.15    0.46
  10  -4  -1    0.48    0.46
 -10   4   1   -0.07    0.36
 -10   4   1    0.39    0.33
  -9  -4   1    0.02    0.38
   9  -4  -1    1.41    0.49
  -9   4   1    0.04    0.43
  -9   4   1    1.29    0.54
  -9   4   1   -0.49    0.33
  -8  -4   1    0.70    0.46
  -8   4   1    0.05    0.52
  -8   4   1    0.36    0.43
  -8   4   1    0.40    0.46
  -7  -4   1    0.69    0.54
  -7   4   1    0.84    0.54
  -7   4   1    0.12    0.41
  -7   4   1    0.90    0.65
  -6  -4   1    0.15    0.54
  -6   4   1   -0.26    0.41
  -6   4   1   -0.47    0.56
  -6   4   1    0.20    0.51
  -5   4   1   -0.23    0.46
  -5   4   1    0.38    0.49
  -5   4   1   -0.82    0.54
  -4  -4   1   -3.42    1.66
  -4   4   1    0.57    0.50
  -4   4   1   -0.88    0.54
   4   4  -1    0.14    0.54
  -4   4   1    0.43    0.52
  -4   4   1   -1.19    1.53
  -3   4   1    1.77    0.69
  -3   4   1    0.08    0.62
  -3   4   1    1.25    0.62
   3   4  -1    1.44    0.64
  -3   4   1    1.49    2.09
   3   4  -1   -0.35    0.49
   2   4  -1    4.49    1.18
  -2   4   1    8.75    1.46
  -2   4   1    5.84    2.09
  -2   4   1    6.72    1.35
   2   4  -1    6.80    1.24
  -2   4   1    6.54    1.22
   1   4  -1    1.05    0.93
   1   4  -1    1.77    0.71
  -1   4   1    0.93    1.43
  -1   4   1    1.21    0.64
  -1   4   1    1.85    0.72
  -1   4   1    2.12    0.85
   1   4  -1    1.54    0.66
   0   4   1    0.25    0.57
   0   4  -1    1.72    0.79
   0   4   1    0.59    0.66
   0   4   1    0.32    0.53
   0   4  -1    0.14    0.57
   0   4  -1    0.09    0.50
   0   4  -1   -0.46    1.29
  -1   4  -1    0.13    0.54
   1   4   1    1.14    0.73
  -1   4  -1    0.71    1.56
  -1   4  -1    0.54    0.67
   1   4   1    0.01    0.50
   1   4   1    0.68    0.56
  -1   4  -1    1.00    0.59
  -2   4  -1    0.87    0.61
   2   4   1   -0.29    0.45
   2   4   1    0.87    0.77
  -2   4  -1    1.07    1.66
   2   4   1    1.04    0.62
  -2   4  -1    0.47    0.65
  -2   4  -1    0.46    0.58
   3   4   1    1.16    0.66
  -3   4  -1    0.94    1.42
  -3   4  -1    0.94    0.60
   3   4   1    2.79    0.97
  -3   4  -1    0.63    0.59
  -3   4  -1    0.59    0.68
   3   4   1   -0.35    0.63
   4   4   1    0.68    0.54
  -4   4  -1   -2.18    1.19
  -4   4  -1    0.25    0.57
  -4   4  -1   -0.51    0.64
  -4   4  -1    0.29    0.57
   5  -4   1   -1.94    0.93
  -5   4  -1    0.42    0.55
  -5   4  -1    1.14    0.60
  -5   4  -1   -0.26    0.57
   6  -4   1   -2.61    1.16
  -6  -4  -1   -0.32    0.51
  -6   4  -1    0.16    0.47
  -6   4  -1   -0.87    0.40
  -6   4  -1    0.74    0.64
  -7  -4  -1    0.19    0.49
   7  -4   1   -0.73    1.08
   7  -4   1    0.43    0.58
  -7   4  -1   -0.22    0.39
  -7   4  -1    0.62    0.56
  -7   4  -1    0.55    0.53
   8  -4   1   -0.66    0.67
  -8  -4  -1   -0.37    0.41
  -8   4  -1    0.67    0.44
  -8   4  -1    0.06    0.41
  -9  -4  -1    0.80    0.49
   9  -4   1   -0.33    0.46
  -9   4  -1   -0.02    0.36
  -9   4  -1    0.91    0.66
  10  -4   1    0.55    0.47
 -10  -4  -1    0.47    0.43
 -10   4  -1    0.25    0.36
 -10   4  -1   -0.03    0.31
 -11  -4  -1   -0.33    0.38
  11  -4   1    0.41    0.38
 -11   4  -1   -0.10    0.31
 -11   4  -1   -0.26    0.23
 -20   0   2    0.72    0.42
  20   0  -2    0.78    0.51
 -20   0   2    1.17    0.41
  20   0  -2    0.67    0.41
 -19   0   2   11.66    1.62
  19   0  -2    8.46    1.71
  19   0  -2   11.09    1.67
 -18   0   2    6.55    1.03
  18   0  -2    5.16    1.01
 -18   0   2    6.13    1.49
  18   0  -2    4.90    1.16
 -17   0   2    5.26    2.44
  17   0  -2    4.64    1.08
  17   0  -2    5.60    1.30
 -17   0   2    7.17    1.12
 -17   0   2    6.98    1.53
 -16   0   2   -1.13    1.16
 -16   0   2   -0.02    0.91
 -16   0   2    0.16    0.73
 -15   0   2    6.63    1.93
 -15   0   2    8.18    1.49
  15   0  -2    9.60    1.64
 -15   0   2   11.01    1.93
  15   0  -2   11.29    1.77
 -14   0   2   22.30    3.03
  14   0  -2   18.93    2.74
  14   0  -2   19.42    2.90
 -14   0   2   13.51    2.97
 -14   0   2   18.64    3.26
 -14   0   2   19.25    2.76
 -13   0   2    2.00    1.00
 -13   0   2    1.82    0.71
  13   0  -2    1.14    0.48
 -13   0   2    0.20    0.40
 -13   0   2    2.19    0.88
  13   0  -2    1.35    0.62
  13   0  -2    1.73    0.67
  12   0  -2   62.03    9.10
 -12   0   2   66.13    9.16
 -12   0   2   66.39    9.24
  12   0  -2   65.70    9.06
  12   0  -2   66.88    9.01
 -12   0   2   65.19    8.98
 -12   0   2   65.32    9.02
 -11   0   2    3.30    1.03
 -11   0   2    2.19    0.81
 -11   0   2    2.57    0.75
 -11   0   2    2.68    0.63
 -11   0   2    1.93    0.50
  11   0  -2    1.51    0.76
  11   0  -2    2.32    0.66
  11   0  -2    2.72    0.60
 -10   0   2    2.15    0.78
 -10   0   2    2.86    0.70
 -10   0   2    1.75    0.44
 -10   0   2    1.47    0.55
  10   0  -2    1.42    0.56
  10   0  -2    1.46    0.50
 -10   0   2    1.89    0.61
  -9   0   2   -0.19    0.24
  -9   0   2   -0.02    0.44
  -9   0   2   -0.69    0.42
  -9   0   2   -0.44    0.45
   9   0  -2    0.04    0.36
  -8   0   2    1.87    0.43
  -8   0   2    0.55    0.41
  -8   0   2    2.06    0.57
  -8   0   2    2.38    0.63
  -7   0   2   22.45    3.43
  -7   0   2   28.50    3.62
  -7   0   2   23.58    3.48
  -6   0   2    0.75    0.34
  -6   0   2    1.07    0.35
  -6   0   2    0.79    0.43
  -5   0   2   46.09    6.37
  -5   0   2   46.01    6.35
  -4   0   2  259.71   35.30
  -4   0   2  260.89   35.34
  -4   0   2  260.81   35.31
  -4   0   2  257.26   35.32
  -3   0   2  466.28   63.86
  -2   0   2    2.04    0.40
   2   0  -2    2.25    0.41
  -2   0   2    2.75    0.41
   1   0  -2   53.50    7.20
  -1   0   2   51.53    7.21
  -1   0   2   53.28    7.20
   0   0   2   83.73   11.50
   0   0  -2   85.28   11.51
  -1   0  -2   10.10    1.47
  -1   0  -2    9.72    1.50
   1   0   2   10.61    1.47
  -1   0  -2   10.74    1.48
  -1   0  -2   11.11    1.48
  -2   0  -2   -0.13    0.20
   2   0   2   -0.23    0.15
  -2   0  -2    0.11    0.28
  -2   0  -2    0.20    0.20
  -3   0  -2 1000.00  136.26
  -4   0  -2   83.27   11.58
  -4   0  -2   84.18   11.55
  -4   0  -2   85.72   11.60
  -5   0  -2    8.58    1.39
  -5   0  -2    8.30    1.30
  -5   0  -2    8.49    1.35
  -6   0  -2   51.33    7.10
  -6   0  -2   51.24    7.15
  -6   0  -2   51.12    7.16
  -7   0  -2   38.67    5.48
   7   0   2   41.22    5.57
  -7   0  -2   40.40    5.56
  -7   0  -2   40.33    5.58
  -7   0  -2   37.65    5.39
   7   0   2   38.30    5.40
   8   0   2    1.23    0.63
  -8   0  -2    1.80    0.42
  -8   0  -2    1.35    0.58
  -8   0  -2    0.75    0.55
  -8   0  -2    1.34    0.71
   8   0   2    1.30    0.45
   9   0   2   21.06    3.00
  -9   0  -2   21.81    3.23
   9   0   2   20.80    3.21
  -9   0  -2   21.85    3.12
  -9   0  -2   20.54    2.97
  -9   0  -2   20.57    3.21
 -10   0  -2   -0.48    0.54
 -10   0  -2   -0.22    0.39
  10   0   2   -0.43    0.50
  10   0   2    0.67    0.36
  10   0   2    0.93    0.61
 -10   0  -2    0.36    0.36
 -10   0  -2    0.32    0.29
  10   0   2    0.46    0.52
 -10   0  -2    0.14    0.54
 -11   0  -2    0.56    0.70
  11   0   2    0.63    0.77
 -11   0  -2    0.32    0.61
  11   0   2    0.69    0.60
 -11   0  -2    0.50    0.35
 -11   0  -2    1.36    0.63
  11   0   2    1.32    0.47
  11   0   2    0.42    0.55
 -11   0  -2    1.36    0.46
 -12   0  -2   -0.35    0.34
 -12   0  -2   -2.34    0.94
  12   0   2   -0.50    0.56
 -12   0  -2    0.96    0.76
 -12   0  -2   -0.56    0.48
  12   0   2   -0.79    0.92
  12   0   2   -0.43    0.54
  12   0   2   -0.31    0.35
 -12   0  -2    0.23    0.46
 -13   0  -2    6.30    1.43
  13   0   2    5.47    1.13
 -13   0  -2    6.95    1.19
 -13   0  -2    7.53    1.53
 -13   0  -2    6.52    1.62
  13   0   2    7.57    1.43
  13   0   2    7.36    1.28
 -14   0  -2   52.83    7.37
 -14   0  -2   50.37    7.73
 -14   0  -2   49.27    7.57
 -14   0  -2   55.21    7.79
  14   0   2   52.41    7.42
  14   0   2   57.39    7.51
 -15   0  -2   76.62   11.30
 -15   0  -2   77.41   10.87
  15   0   2   79.60   10.92
 -15   0  -2   79.15   11.29
  15   0   2   80.90   11.00
 -16   0  -2   23.11    3.70
  16   0   2   25.14    3.59
 -16   0  -2   23.49    3.41
  16   0   2   22.39    3.47
 -16   0  -2   25.76    4.28
  17   0   2    3.43    0.79
 -17   0  -2    5.58    1.27
  17   0   2    2.62    0.91
 -17   0  -2    2.46    0.76
 -17   0  -2    4.88    0.81
 -18   0  -2    2.16    0.72
  18   0   2    2.42    0.74
  18   0   2    1.77    0.72
 -18   0  -2    2.41    0.55
  19   0   2    0.37    0.38
 -19   0  -2    0.67    0.35
 -19   0  -2    0.44    0.37
  19   0   2    0.75    0.43
 -20  -1   2    1.35    0.39
  20  -1  -2    1.57    0.44
 -20  -1   2    1.36    0.49
 -20   1   2    1.14    0.37
  20   1  -2    1.10    0.49
 -20   1   2    1.35    0.39
 -19  -1   2    1.17    0.51
 -19  -1   2    0.55    0.36
  19  -1  -2   -0.48    0.74
  19  -1  -2    0.94    0.48
 -19   1   2    0.12    0.34
 -19   1   2   -0.10    0.30
  19   1  -2    0.83    0.52
 -18  -1   2    0.07    0.39
  18  -1  -2    0.18    0.48
  18  -1  -2   -0.53    0.46
 -18  -1   2    1.85    0.88
  18  -1  -2    0.97    0.83
  18   1  -2   -0.41    0.51
  18   1  -2   -0.53    0.48
 -18   1   2    0.04    0.36
 -17  -1   2    3.10    0.98
 -17  -1   2    0.52    1.90
 -17  -1   2    0.46    0.44
  17  -1  -2    1.04    0.53
  17  -1  -2   -1.39    0.73
  17  -1  -2    2.10    0.69
 -17  -1   2    2.31    0.60
  17   1  -2    1.04    0.65
 -17   1   2    2.36    1.06
  17   1  -2    0.39    0.48
  16  -1  -2    0.61    0.49
 -16  -1   2    1.76    1.11
 -16  -1   2    2.92    1.46
  16  -1  -2    0.01    0.78
  16  -1  -2    0.96    0.58
 -16  -1   2    0.12    0.45
 -16  -1   2    1.43    0.58
 -16   1   2    1.35    0.86
 -16   1   2   -0.90    1.37
 -16   1   2   -0.32    0.51
  16   1  -2    1.93    0.72
  16   1  -2    0.56    0.59
 -15  -1   2    0.48    0.73
 -15  -1   2    0.24    0.43
  15  -1  -2    0.39    0.60
  15  -1  -2    0.53    0.51
 -15  -1   2    1.35    0.99
  15  -1  -2    0.66    0.78
 -15  -1   2    0.11    0.40
 -15  -1   2    0.76    1.09
 -15   1   2    0.03    0.43
 -15   1   2    0.19    0.92
 -15   1   2   -0.65    0.62
  15   1  -2   -0.33    0.60
  15   1  -2   -0.06    0.54
 -14  -1   2   11.83    1.97
 -14  -1   2    7.66    1.38
  14  -1  -2    5.95    1.57
 -14  -1   2    6.53    1.84
 -14  -1   2    7.31    1.75
  14  -1  -2    9.36    1.49
 -14  -1   2   10.74    1.53
 -14   1   2    6.70    2.08
 -14   1   2    8.53    1.44
 -14   1   2    8.49    1.63
  14   1  -2    7.54    1.43
  14   1  -2    8.29    1.54
 -14   1   2   17.50    2.65
  13  -1  -2    3.40    1.57
 -13  -1   2    3.32    0.84
 -13  -1   2    5.26    1.45
  13  -1  -2    4.51    0.93
 -13  -1   2    4.12    0.86
 -13  -1   2    3.70    1.06
 -13  -1   2    5.68    1.52
  13  -1  -2    2.76    1.08
  13  -1  -2    3.57    0.94
 -13   1   2    6.57    1.32
  13   1  -2    4.91    0.97
 -13   1   2    6.05    1.89
 -13   1   2    5.30    0.98
  13   1  -2    4.70    1.07
 -13   1   2    4.37    1.19
 -13   1   2    3.89    0.88
 -12  -1   2    3.55    0.73
 -12  -1   2    2.32    0.83
 -12  -1   2    3.32    1.03
  12  -1  -2    2.80    0.78
 -12  -1   2    4.23    0.84
  12  -1  -2    2.93    0.82
 -12  -1   2    2.59    1.11
  12   1  -2    2.96    0.81
 -12   1   2    3.78    0.73
 -12   1   2    3.43    0.95
  12   1  -2    4.29    0.94
 -12   1   2    4.41    0.87
 -12   1   2    4.65    1.14
 -11  -1   2   10.52    1.67
  11  -1  -2    9.84    1.72
 -11  -1   2    9.48    1.85
 -11  -1   2   10.83    1.65
 -11  -1   2   10.08    2.41
 -11   1   2    9.32    1.83
  11   1  -2   12.32    1.79
 -11   1   2    8.79    1.69
 -11   1   2   11.44    1.86
 -11   1   2   12.01    1.72
 -11   1   2   14.10    2.01
  10  -1  -2   89.96   12.18
 -10  -1   2   90.63   12.17
 -10  -1   2   87.47   12.40
 -10  -1   2   94.76   12.33
  10  -1  -2   93.26   12.22
 -10  -1   2   89.84   12.32
 -10  -1   2   79.46   12.40
 -10   1   2   90.76   12.42
 -10   1   2   82.00   12.26
 -10   1   2   94.06   12.30
  10   1  -2   84.52   12.23
   9  -1  -2    0.24    0.36
  -9  -1   2   -0.42    0.46
  -9  -1   2    0.54    0.55
  -9  -1   2    0.40    0.47
  -9  -1   2    0.53    0.34
  -9   1   2    0.08    0.46
  -9   1   2    0.41    0.42
  -9   1   2    0.28    0.58
   9   1  -2    0.16    0.51
  -8  -1   2    9.51    1.86
  -8  -1   2   12.70    1.87
   8  -1  -2   10.84    1.70
  -8  -1   2   12.06    1.72
  -8  -1   2   12.31    2.12
  -8   1   2    9.77    1.81
  -8   1   2   18.24    2.40
   8   1  -2   12.23    1.78
  -8   1   2   11.64    1.80
   7  -1  -2    7.56    1.25
  -7   1   2    7.12    1.34
  -7   1   2   10.28    1.71
  -7   1   2    8.81    1.41
  -6  -1   2   18.44    2.54
  -6  -1   2   16.15    2.46
  -6   1   2   15.71    2.62
  -6   1   2   17.37    2.42
   6   1  -2   17.80    2.43
  -6   1   2   15.71    2.53
  -6   1   2   15.96    2.43
  -5  -1   2   21.49    2.99
  -5  -1   2   20.47    2.85
   5   1  -2   19.96    2.88
  -5   1   2   21.56    2.97
  -5   1   2   18.78    3.06
  -5   1   2   20.11    2.90
  -5   1   2   21.36    3.00
  -4  -1   2   64.59    8.94
  -4  -1   2   63.62    8.85
  -4  -1   2   66.59    8.88
  -4   1   2   64.23    8.89
   4   1  -2   64.84    9.10
  -4   1   2   65.14    9.03
   4   1  -2   64.53    8.89
  -4   1   2   65.48    8.96
  -3  -1   2   44.76    6.34
  -3  -1   2   48.33    6.43
  -3  -1   2   46.97    6.37
   3   1  -2   49.37    6.39
   3   1  -2   43.92    6.55
  -3   1   2   44.70    6.48
  -2  -1   2  418.50   58.67
  -2  -1   2  438.05   58.65
  -2   1   2  437.35   58.76
   2   1  -2  421.62   58.81
   2   1  -2  442.90   58.69
  -1  -1   2   37.97    5.12
  -1   1   2   35.88    5.19
   0  -1   2   54.16    7.62
   0   1  -2   55.61    7.72
   0   1   2   56.11    7.69
  -1  -1  -2   18.43    2.67
   1  -1   2   18.44    2.75
   1   1   2   19.41    2.84
  -1   1  -2   21.09    2.87
  -2  -1  -2   61.95    8.88
  -2   1  -2   65.41    8.95
  -2   1  -2   68.48    9.05
   2   1   2   64.53    9.05
  -3  -1  -2  185.25   24.54
  -3  -1  -2  174.68   24.52
   3  -1   2  180.71   24.62
  -3  -1  -2  171.05   24.57
  -3   1  -2  183.69   24.58
  -3   1  -2  179.68   24.68
  -3   1  -2  184.98   24.54
  -4  -1  -2   30.33    4.42
  -4  -1  -2   29.63    4.34
   4  -1   2   31.60    4.46
  -4  -1  -2   32.05    4.33
  -4   1  -2   31.02    4.40
  -4   1  -2   33.43    4.55
  -4   1  -2   29.72    4.35
  -5  -1  -2   88.18   11.92
  -5  -1  -2   86.38   11.90
   5  -1   2   86.76   12.03
  -5   1  -2   86.12   11.92
  -5   1  -2   84.76   11.96
  -5   1  -2   87.64   12.12
  -6  -1  -2    2.89    0.87
  -6  -1  -2    2.96    0.73
  -6  -1  -2    2.96    0.58
   6  -1   2    3.00    0.92
  -6   1  -2    2.59    0.73
  -6   1  -2    2.79    0.74
  -7  -1  -2    1.98    0.66
  -7  -1  -2    1.76    0.60
  -7  -1  -2    1.53    0.45
  -7  -1  -2    1.12    0.57
   7  -1   2    2.17    0.50
   7  -1   2    2.06    0.81
  -7   1  -2    2.40    0.65
  -7   1  -2    1.00    0.62
  -8  -1  -2    1.94    0.75
  -8  -1  -2    2.14    0.75
   8  -1   2    2.34    0.91
  -8  -1  -2    1.95    0.67
  -8  -1  -2    2.62    0.57
   8  -1   2    2.09    0.58
  -8   1  -2    4.61    0.98
  -8   1  -2    2.47    0.73
  -9  -1  -2    0.04    0.45
   9  -1   2    0.10    0.37
  -9  -1  -2   -0.50    0.38
  -9  -1  -2   -0.07    0.62
   9  -1   2   -0.35    0.57
  -9  -1  -2   -0.07    0.30
  -9  -1  -2    0.50    0.45
  -9   1  -2    0.04    0.40
  -9   1  -2    0.23    0.48
  10  -1   2    3.90    1.30
 -10  -1  -2    4.52    0.81
 -10  -1  -2    4.07    0.84
 -10  -1  -2    3.98    1.02
  10  -1   2    5.13    0.90
 -10  -1  -2    3.21    1.07
 -10   1  -2    4.14    1.04
  10   1   2    4.06    0.94
  10   1   2    4.04    0.89
 -10   1  -2    4.48    1.15
 -11  -1  -2   11.66    1.72
 -11  -1  -2   13.11    2.12
  11  -1   2   12.64    1.87
 -11  -1  -2   10.69    1.75
  11  -1   2   10.64    2.13
 -11  -1  -2    6.88    1.87
  11  -1   2   13.32    1.79
  11  -1   2    6.56    2.10
  11   1   2   13.55    1.97
 -11   1  -2   15.12    2.40
 -11   1  -2   10.93    1.74
 -11   1  -2   10.59    1.99
  11   1   2   10.33    1.80
  12  -1   2    4.16    1.00
 -12  -1  -2    5.43    1.05
 -12  -1  -2    2.31    1.07
  12  -1   2    5.37    1.27
  12  -1   2    6.36    1.87
 -12  -1  -2    5.48    1.27
 -12  -1  -2    5.48    0.95
 -12  -1  -2   13.34    2.48
  12  -1   2    4.50    0.96
 -12   1  -2    5.30    0.95
  12   1   2    5.75    1.19
  12   1   2    6.55    1.18
 -12   1  -2    2.45    1.10
 -12   1  -2    9.07    1.60
 -13  -1  -2    0.47    0.97
  13  -1   2    0.12    0.54
  13  -1   2    0.20    0.44
 -13  -1  -2    0.88    0.44
  13  -1   2    1.13    0.84
 -13  -1  -2    0.10    0.71
 -13  -1  -2    0.05    0.65
 -13  -1  -2   -0.32    0.41
  13   1   2    0.23    0.62
 -13   1  -2    0.32    0.44
 -13   1  -2   -0.14    0.60
  13   1   2   -0.40    0.50
 -13   1  -2   -0.14    0.51
 -13   1  -2    0.10    0.70
  14  -1   2    3.70    0.84
  14  -1   2    1.69    0.93
 -14  -1  -2    3.27    1.24
 -14  -1  -2    3.31    1.31
  14  -1   2    5.36    1.06
 -14  -1  -2    3.38    0.75
 -14  -1  -2    2.63    1.05
 -14  -1  -2    3.45    0.86
 -14   1  -2   -0.59    1.21
  14   1   2    3.24    0.94
 -14   1  -2    2.45    1.40
 -14   1  -2    3.71    1.07
  14   1   2    3.11    0.81
 -15  -1  -2    0.55    0.52
  15  -1   2   -0.16    0.74
  15  -1   2    2.31    0.69
  15  -1   2    1.49    0.56
 -15  -1  -2    1.21    1.12
 -15  -1  -2    1.32    0.86
 -15  -1  -2   -0.16    1.12
 -15  -1  -2    1.66    0.54
  15   1   2    1.75    0.79
  15   1   2    1.73    0.59
 -15   1  -2    2.16    1.18
 -15   1  -2   -0.05    0.44
 -15   1  -2    1.35    0.94
 -16  -1  -2    1.67    0.88
 -16  -1  -2    0.78    1.25
 -16  -1  -2    0.26    0.58
  16  -1   2    1.13    0.80
 -16  -1  -2    0.21    0.44
 -16  -1  -2    5.11    2.45
  16  -1   2    0.18    0.49
  16  -1   2    0.31    0.47
 -16  -1  -2    0.74    0.44
  16   1   2   -0.58    0.43
  16   1   2    1.07    0.67
 -16   1  -2    0.59    0.47
 -16   1  -2   -0.77    1.17
 -16   1  -2    1.17    0.79
 -17  -1  -2    8.71    1.68
  17  -1   2    8.09    1.79
  17  -1   2    8.94    1.62
  17  -1   2   13.15    1.80
 -17  -1  -2   12.44    1.70
  17   1   2   10.33    1.79
 -17   1  -2   12.86    1.71
  18  -1   2    0.05    0.44
  18  -1   2    0.10    0.90
 -18  -1  -2    0.08    0.46
 -18  -1  -2    0.33    0.35
  18   1   2    0.41    0.47
 -18   1  -2    0.12    0.35
 -18   1  -2    0.47    0.38
 -19  -1  -2    0.11    0.28
 -19  -1  -2    0.82    0.46
  19  -1   2   -0.05    0.33
  19   1   2   -0.03    0.31
 -19   1  -2   -0.16    0.28
 -19   1  -2   -0.07    0.30
 -18  -2   2    0.58    0.43
  18  -2  -2    0.77    0.42
  18  -2  -2    1.18    0.49
 -18  -2   2    0.82    0.40
 -18   2   2    1.49    0.41
  18   2  -2    0.27    0.43
 -18   2   2    1.05    0.33
 -17  -2   2   -0.50    0.38
  17  -2  -2    0.84    0.47
  17  -2  -2    0.37    0.57
 -17  -2   2    0.24    0.40
  17   2  -2    0.45    0.49
 -17   2   2   -0.16    0.32
 -17   2   2   -0.44    0.36
  16  -2  -2    2.05    0.67
 -16  -2   2    2.24    0.61
 -16  -2   2    1.78    0.83
  16  -2  -2    1.98    0.67
 -16  -2   2    2.33    0.62
 -16   2   2    2.06    0.63
 -16   2   2    2.02    0.57
 -16   2   2    2.15    0.53
  16   2  -2    2.77    0.75
  15  -2  -2    1.76    0.64
 -15  -2   2    1.62    0.61
 -15  -2   2    2.14    1.35
 -15  -2   2    1.82    1.39
  15  -2  -2    2.08    0.66
 -15  -2   2    1.55    0.54
 -15  -2   2    1.29    0.81
 -15   2   2    2.75    1.87
 -15   2   2    1.24    0.46
  15   2  -2    0.98    0.60
 -15   2   2    1.42    0.59
  14  -2  -2    1.35    0.60
 -14  -2   2    1.02    0.77
 -14  -2   2    0.36    0.45
  14  -2  -2    0.92    0.55
 -14  -2   2    2.23    1.19
 -14  -2   2    0.39    0.43
 -14  -2   2   -0.55    0.97
 -14   2   2    0.88    0.50
 -14   2   2    1.03    1.29
 -14   2   2    0.43    0.43
  14   2  -2    1.23    0.64
 -13  -2   2    2.77    1.07
 -13  -2   2    5.52    1.28
 -13  -2   2    5.66    0.99
 -13  -2   2    4.58    1.57
 -13  -2   2    5.43    0.98
  13  -2  -2    4.26    0.96
 -13   2   2    5.23    1.01
 -13   2   2    5.86    1.74
  13   2  -2    3.43    0.96
 -13   2   2    3.33    0.87
 -12  -2   2    1.64    1.01
  12  -2  -2    0.71    0.55
 -12  -2   2    1.19    0.52
 -12  -2   2    0.90    0.82
 -12  -2   2   -0.08    0.42
 -12  -2   2    0.30    0.74
  12  -2  -2    0.99    0.67
 -12   2   2    0.75    0.47
  12   2  -2    0.43    0.55
 -12   2   2    0.94    0.53
 -12   2   2    1.52    0.83
 -12   2   2    0.87    0.87
 -11  -2   2    0.89    0.45
 -11  -2   2   -0.31    0.62
 -11  -2   2    0.39    0.71
 -11  -2   2   -0.08    0.45
 -11  -2   2    0.40    0.74
  11   2  -2    0.14    0.49
 -11   2   2   -0.18    0.39
 -11   2   2    0.44    0.50
 -11   2   2    0.08    0.72
 -11   2   2   -0.25    0.82
  10  -2  -2    1.74    0.57
 -10  -2   2    1.53    0.76
 -10  -2   2    3.79    0.96
  10  -2  -2    1.62    1.02
 -10  -2   2    2.21    1.03
 -10  -2   2    1.64    0.61
  10  -2  -2    2.19    0.80
 -10  -2   2    1.80    0.56
 -10   2   2    1.70    0.94
 -10   2   2    1.89    0.65
  10   2  -2    1.54    0.70
 -10   2   2    1.46    0.58
   9  -2  -2    0.55    0.84
  -9  -2   2    1.52    0.86
  -9  -2   2    0.45    0.58
   9  -2  -2    1.85    0.47
  -9  -2   2    0.93    0.66
  -9  -2   2    0.52    0.38
  -9  -2   2    1.24    0.58
  -9   2   2    1.83    0.61
  -9   2   2    1.17    0.53
   9   2  -2    1.50    0.54
  -9   2   2    1.89    0.78
   8  -2  -2    4.93    1.04
  -8  -2   2    6.07    1.05
  -8  -2   2    7.51    1.33
  -8  -2   2    6.35    1.45
  -8   2   2    8.10    2.06
   8   2  -2    5.28    1.10
  -8   2   2    6.21    1.18
  -8   2   2    7.03    1.36
  -8   2   2    7.38    1.22
  -7  -2   2   23.66    3.17
   7  -2  -2   17.43    2.91
  -7  -2   2   24.06    3.11
  -7  -2   2   21.12    2.91
  -7   2   2   19.40    2.97
  -7   2   2   24.21    3.33
  -7   2   2   19.58    3.36
  -7   2   2   20.77    3.07
   7   2  -2   19.45    2.96
   7   2  -2   20.86    3.28
  -6  -2   2   25.13    3.69
  -6  -2   2   27.28    3.91
  -6   2   2   27.36    3.78
  -6   2   2   25.76    3.83
  -6   2   2   27.28    3.83
  -6   2   2   26.04    4.13
   6   2  -2   27.13    3.81
   5   2  -2   13.94    2.85
  -4  -2   2   13.72    1.82
  -4  -2   2    9.74    1.58
   4   2  -2    9.69    2.29
  -3  -2   2    2.34    0.43
  -3  -2   2    1.21    0.42
   3   2  -2    2.71    0.99
  -3   2   2    1.21    0.73
  -2  -2   2    1.08    0.42
  -2  -2   2    1.66    0.41
   2   2  -2    0.39    0.65
  -2   2   2    1.00    0.72
   1  -2  -2    1.35    0.51
   1   2  -2    2.11    0.91
  -1   2   2    1.11    0.77
   0  -2   2   14.17    2.10
   0  -2  -2   12.07    2.01
   0   2   2   14.34    2.30
  -1  -2  -2   14.92    2.33
   1  -2   2   16.03    2.51
  -1   2  -2   20.05    2.88
   1   2   2   15.79    2.67
   2  -2   2    9.21    1.85
  -2  -2  -2   10.86    1.70
  -2   2  -2   12.90    2.37
   2   2   2   13.54    2.50
  -3  -2  -2    1.17    0.49
  -3  -2  -2    2.26    0.63
   3  -2   2    0.58    0.60
   3   2   2    1.16    0.81
  -3   2  -2    1.87    1.08
  -4  -2  -2    0.22    0.41
  -4  -2  -2   -0.03    0.31
   4  -2   2   -0.11    0.54
  -4  -2  -2    0.72    0.43
  -4   2  -2    0.05    0.52
  -5  -2  -2   15.62    2.40
   5  -2   2   22.10    3.32
  -5  -2  -2   16.65    2.28
  -5  -2  -2   14.65    2.55
   5  -2   2   14.83    2.29
  -5  -2  -2   14.54    2.41
  -5   2  -2   17.22    2.39
  -5   2  -2   15.19    2.47
  -5   2  -2   15.65    2.35
  -5   2  -2   23.84    3.75
   5   2   2   15.00    2.41
  -6  -2  -2   12.34    1.93
   6  -2   2   10.23    1.77
  -6  -2  -2   13.11    2.31
  -6  -2  -2   14.37    2.18
  -6  -2  -2   11.85    1.76
   6  -2   2    8.46    2.04
  -6   2  -2   16.77    3.00
  -6   2  -2   11.78    1.86
  -6   2  -2   13.53    1.93
  -6   2  -2   13.06    1.98
   6   2   2   12.18    1.80
  -7  -2  -2   26.18    3.90
   7  -2   2   35.34    4.49
  -7  -2  -2   29.39    3.90
  -7   2  -2   27.18    3.77
  -7   2  -2   25.15    3.79
  -7   2  -2   26.42    3.90
  -7   2  -2   26.47    4.27
   7   2   2   26.18    3.74
  -7   2  -2   23.78    3.70
   8  -2   2    1.33    0.50
  -8  -2  -2    1.33    0.44
   8  -2   2    2.53    0.78
  -8  -2  -2    1.54    0.85
  -8  -2  -2    0.31    0.51
  -8  -2  -2    0.12    0.54
   8  -2   2    0.55    0.77
  -8   2  -2    0.43    0.70
  -8   2  -2    2.32    0.92
   8   2   2    1.43    0.53
  -8   2  -2    1.63    0.52
  -8   2  -2    2.23    0.53
  -8   2  -2    1.69    0.58
  -9  -2  -2    8.90    1.99
   9  -2   2    3.37    1.63
   9  -2   2    2.87    0.94
  -9  -2  -2    5.33    0.94
  -9  -2  -2    4.72    0.98
  -9  -2  -2    5.66    1.22
   9  -2   2    4.80    0.94
   9   2   2    5.29    1.01
  -9   2  -2    4.03    1.49
  -9   2  -2    4.86    1.78
  -9   2  -2    5.89    0.97
  -9   2  -2    4.42    1.23
  -9   2  -2    5.55    1.01
 -10  -2  -2    1.63    0.87
 -10  -2  -2    2.30    0.96
 -10  -2  -2    1.86    0.59
  10  -2   2    0.71    0.88
 -10  -2  -2    1.05    0.81
  10  -2   2    2.31    0.64
 -10  -2  -2    2.37    0.81
 -10   2  -2    1.14    0.85
 -10   2  -2    2.30    0.62
 -10   2  -2    2.49    0.60
 -10   2  -2    5.64    1.11
  10   2   2    2.69    0.71
 -10   2  -2    1.75    0.67
  11  -2   2    0.84    0.65
 -11  -2  -2    2.79    0.90
  11  -2   2    1.99    0.70
 -11  -2  -2    2.51    1.04
 -11  -2  -2    2.40    0.63
 -11  -2  -2    0.93    0.71
 -11  -2  -2    2.44    0.64
  11   2   2    2.12    0.71
 -11   2  -2    1.29    0.55
 -11   2  -2    1.93    0.71
 -11   2  -2    0.98    1.17
 -11   2  -2    2.48    0.62
 -12  -2  -2    1.74    1.92
  12  -2   2    1.65    0.66
  12  -2   2    1.77    0.65
 -12  -2  -2    1.39    0.80
 -12  -2  -2    1.97    0.60
 -12  -2  -2    0.32    0.65
 -12  -2  -2    1.08    0.52
 -12   2  -2    2.64    0.58
  12   2   2    1.85    0.72
 -12   2  -2    2.67    0.68
 -12   2  -2    0.81    0.87
 -12   2  -2    2.07    0.66
  13  -2   2    0.24    0.53
  13  -2   2    1.67    0.83
 -13  -2  -2    1.13    0.82
 -13  -2  -2    0.54    0.49
 -13  -2  -2    3.35    1.36
 -13  -2  -2    1.23    0.73
 -13  -2  -2   -0.49    1.02
 -13   2  -2    1.27    0.69
  13   2   2    0.65    0.64
 -13   2  -2    0.28    0.39
 -13   2  -2    0.84    0.54
 -13   2  -2    0.39    1.07
 -14  -2  -2    2.56    0.69
 -14  -2  -2    3.28    1.04
 -14  -2  -2    1.59    1.62
  14  -2   2    1.76    0.65
 -14  -2  -2    2.30    0.60
 -14  -2  -2    1.67    2.05
  14  -2   2    0.37    0.57
 -14   2  -2    2.71    0.66
 -14   2  -2    1.49    0.58
  14   2   2    0.91    0.62
 -14   2  -2    1.64    0.52
 -14   2  -2    1.36    1.22
  15  -2   2   -0.50    0.46
 -15  -2  -2    0.49    0.81
 -15  -2  -2    0.23    0.41
 -15  -2  -2    0.17    0.42
  15  -2   2    0.13    0.47
  15   2   2   -0.16    0.48
 -15   2  -2    0.05    0.31
 -15   2  -2    0.27    0.45
  16  -2   2    0.79    0.51
 -16  -2  -2    0.18    0.40
 -16  -2  -2   -0.20    0.32
  16  -2   2    0.86    0.50
 -16   2  -2   -0.21    0.35
  16   2   2   -0.29    0.41
 -16   2  -2   -0.12    0.30
 -17  -2  -2   -0.13    0.30
  17  -2   2    0.32    0.37
  17  -2   2    0.10    0.41
 -17  -2  -2   -0.01    0.37
 -17   2  -2    0.08    0.33
 -17   2  -2    0.47    0.30
  17   2   2   -0.40    0.26
 -16  -3   2    1.14    0.42
  16  -3  -2    1.29    0.48
  16  -3  -2    1.92    0.45
 -16  -3   2    1.03    0.38
 -16   3   2    1.48    0.40
 -16   3   2    0.59    0.34
 -15  -3   2    2.18    0.51
  15  -3  -2    1.90    0.56
  15  -3  -2    0.78    0.49
 -15  -3   2    2.52    0.55
 -15   3   2    1.21    0.41
 -15   3   2    2.17    0.53
 -14  -3   2   -0.57    0.34
  14  -3  -2   -0.50    0.44
  14  -3  -2   -0.34    0.41
 -14  -3   2   -0.07    0.36
 -14   3   2    0.05    0.46
 -14   3   2   -0.25    0.28
  14   3  -2    0.11    0.30
 -13  -3   2    1.94    0.51
  13  -3  -2    2.05    0.76
 -13  -3   2    3.21    1.01
  13  -3  -2    1.88    0.62
 -13  -3   2    1.09    0.49
  13   3  -2    0.81    0.45
 -13   3   2    1.29    0.52
 -13   3   2    1.53    0.60
 -12  -3   2    0.12    1.18
  12  -3  -2    0.58    0.53
 -12  -3   2    0.15    0.84
 -12  -3   2    0.08    0.41
 -12  -3   2    0.28    0.44
  12  -3  -2    0.25    0.69
  12   3  -2   -0.42    0.35
 -12   3   2    2.01    0.76
 -12   3   2    0.06    0.47
 -12   3   2    0.28    0.37
 -11  -3   2    0.14    0.49
 -11  -3   2    0.30    0.77
  11  -3  -2   -0.70    0.47
 -11  -3   2    1.08    1.36
 -11  -3   2   -0.80    0.91
 -11  -3   2   -1.17    0.35
 -11   3   2   -0.17    0.79
 -11   3   2   -0.28    0.35
 -11   3   2    0.35    1.56
  11   3  -2   -0.21    0.35
 -11   3   2   -0.14    0.48
  10  -3  -2    4.00    0.81
 -10  -3   2    3.52    1.13
 -10  -3   2    3.42    1.56
 -10  -3   2    3.94    0.88
 -10  -3   2    3.62    0.78
 -10   3   2    1.58    0.95
 -10   3   2    4.21    1.10
 -10   3   2    3.34    1.76
 -10   3   2    4.49    0.92
  -9  -3   2    0.54    0.64
  -9  -3   2    0.22    0.45
  -9  -3   2    1.12    0.84
  -9  -3   2    2.87    2.00
  -9  -3   2    0.57    0.45
  -9   3   2   -0.24    0.68
  -9   3   2   -0.13    1.07
  -9   3   2   -0.20    0.40
  -9   3   2   -0.01    0.46
   9   3  -2    0.87    0.40
  -8  -3   2   16.81    2.18
  -8  -3   2   12.10    2.41
  -8  -3   2   10.59    2.53
  -8   3   2   14.58    2.41
  -8   3   2   14.30    2.28
  -8   3   2   14.76    2.25
  -7  -3   2    0.71    0.76
  -7  -3   2    1.56    0.74
  -7  -3   2    1.72    0.84
  -7  -3   2    1.11    0.47
   7  -3  -2    1.14    0.52
  -7   3   2   -0.12    0.46
  -7   3   2    0.83    0.68
  -7   3   2    0.31    0.46
  -7   3   2   -0.68    0.76
  -6  -3   2    0.32    0.69
  -6  -3   2   -0.10    0.68
   6  -3  -2    0.08    1.96
  -6  -3   2   -0.39    0.41
  -6   3   2    1.07    1.03
  -6   3   2   -0.09    0.60
   6   3  -2    1.61    0.65
  -6   3   2    0.72    0.48
  -6   3   2   -0.13    0.43
  -5  -3   2    5.74    1.01
  -5  -3   2    4.67    1.25
   5  -3  -2    4.63    1.68
   5   3  -2    5.74    1.14
  -5   3   2    2.38    1.31
  -5   3   2    6.85    1.14
  -5   3   2    7.86    1.33
  -5   3   2    7.42    1.24
  -4  -3   2    2.88    0.91
   4  -3  -2    3.79    1.17
  -4   3   2    3.16    0.79
  -4   3   2    2.97    0.70
   4   3  -2    1.38    0.77
   4   3  -2    3.74    0.87
  -4   3   2    5.54    1.89
   4   3  -2    1.14    1.02
   3  -3  -2    3.78    1.19
  -3  -3   2    3.45    1.02
   3   3  -2    1.91    0.75
  -3   3   2    0.95    0.95
  -3   3   2    3.10    0.77
   3   3  -2    3.66    0.88
  -3   3   2    3.29    0.90
  -3   3   2    2.98    0.77
   3   3  -2    2.13    1.30
  -2  -3   2    0.53    0.80
  -2  -3   2    0.10    0.62
   2  -3  -2    1.73    0.89
   2   3  -2    1.86    1.09
  -2   3   2    0.15    0.48
   2   3  -2    0.54    0.57
  -2   3   2    0.88    0.67
   2   3  -2    0.61    0.98
  -2   3   2   -0.02    0.68
   2   3  -2   -0.33    0.42
  -2   3   2    0.77    0.50
  -1  -3   2    6.20    1.33
  -1  -3   2    4.89    1.09
   1  -3  -2    5.97    1.37
  -1   3   2    4.96    1.16
  -1   3   2    6.28    2.01
   1   3  -2    6.80    1.36
  -1   3   2    6.75    1.30
   1   3  -2    5.32    1.16
   1   3  -2    7.26    2.10
   1   3  -2    5.59    1.12
  -1   3   2    6.05    1.15
   0  -3  -2   11.93    1.87
   0  -3   2    7.84    1.63
   0  -3   2    9.93    1.95
   0   3  -2   10.77    1.81
   0   3   2    7.47    1.58
   0   3  -2   12.06    1.82
   0   3  -2   10.70    1.65
   0   3   2   10.01    1.75
   0   3   2   11.31    1.76
  -1  -3  -2    1.03    0.70
   1  -3   2    2.41    0.96
  -1  -3  -2    1.17    0.74
   1   3   2    1.93    0.59
  -1   3  -2    2.00    0.83
  -1   3  -2    0.91    0.63
  -1   3  -2    2.41    1.25
   1   3   2    1.41    0.95
   1   3   2    0.46    0.59
  -1   3  -2    2.29    0.64
   1   3   2    3.42    0.84
  -2  -3  -2    1.18    0.72
   2  -3   2    0.97    0.86
  -2  -3  -2    0.53    0.57
  -2   3  -2    0.26    0.59
   2   3   2    0.57    0.60
   2   3   2    0.44    0.66
  -2   3  -2    0.23    0.51
   2   3   2    0.87    0.96
   2   3   2    1.67    0.58
  -2   3  -2    0.02    0.56
  -2   3  -2   -0.23    0.71
  -3  -3  -2   -0.51    0.58
  -3  -3  -2   -0.40    0.58
   3  -3   2    0.53    0.91
  -3  -3  -2   -0.63    0.66
  -3   3  -2    1.09    0.74
  -3   3  -2   -0.04    0.80
   3   3   2    0.54    0.69
  -3   3  -2   -0.13    0.48
   3   3   2    0.44    0.53
   3   3   2    1.98    0.78
  -3   3  -2   -0.37    0.39
   4  -3   2   -0.05    1.10
  -4  -3  -2    1.56    0.78
  -4  -3  -2    0.92    0.67
  -4  -3  -2    1.60    0.90
   4   3   2    2.04    0.73
  -4   3  -2    1.51    0.92
  -4   3  -2    1.34    0.58
  -4   3  -2    0.97    0.54
  -4   3  -2    1.52    1.03
   4   3   2    0.43    0.79
  -5  -3  -2    6.57    1.47
  -5  -3  -2    3.57    1.07
  -5  -3  -2    4.60    0.91
   5  -3   2    2.42    1.98
  -5  -3  -2    4.68    1.48
   5  -3   2    4.57    0.93
  -5   3  -2    4.39    0.98
  -5   3  -2    4.65    1.15
  -5   3  -2    7.84    1.20
  -5   3  -2    5.71    2.15
   5   3   2    5.10    1.08
  -6  -3  -2   -0.53    0.42
  -6  -3  -2    0.73    1.74
  -6  -3  -2    1.41    0.87
   6  -3   2    0.33    0.48
  -6  -3  -2   -0.01    0.83
   6   3   2   -1.55    0.82
  -6   3  -2    0.56    0.96
  -6   3  -2    0.13    0.46
  -6   3  -2   -0.05    0.72
  -6   3  -2   -0.19    0.49
  -7  -3  -2    2.31    1.23
  -7  -3  -2    1.71    0.85
  -7  -3  -2    1.55    0.55
   7   3   2   -1.52    0.92
  -7   3  -2    0.74    0.56
  -7   3  -2    1.32    1.32
  -7   3  -2    1.12    0.56
  -7   3  -2    1.40    0.85
   8  -3   2    1.91    0.55
  -8  -3  -2    1.36    0.51
  -8  -3  -2    0.35    0.99
  -8  -3  -2    0.46    0.74
  -8   3  -2    0.22    0.93
  -8   3  -2    0.58    0.78
  -8   3  -2    0.36    0.57
  -8   3  -2    0.84    0.57
   8   3   2   -1.95    1.28
  -9  -3  -2    0.37    0.45
   9  -3   2    0.35    0.48
  -9  -3  -2    0.24    0.77
  -9  -3  -2   -0.28    0.63
  -9  -3  -2    0.36    0.59
  -9   3  -2    2.65    0.92
  -9   3  -2    0.85    0.51
  -9   3  -2   -0.10    1.15
  -9   3  -2    0.17    0.52
 -10  -3  -2   -0.59    0.86
 -10  -3  -2   -1.10    0.96
  10  -3   2   -0.43    0.65
 -10  -3  -2   -0.25    0.54
 -10  -3  -2    0.82    0.47
  10  -3   2    0.32    0.49
  10   3   2   -0.18    0.33
 -10   3  -2    0.14    0.40
 -10   3  -2   -0.31    0.51
 -10   3  -2   -0.66    1.01
 -11  -3  -2   -0.21    0.80
 -11  -3  -2    0.14    0.40
 -11  -3  -2   -0.10    1.04
  11  -3   2    0.85    0.53
  11  -3   2   -0.72    0.55
 -11  -3  -2   -0.05    0.48
 -11   3  -2    0.23    0.53
  11   3   2    0.19    0.32
 -11   3  -2    0.11    1.47
 -11   3  -2   -0.09    0.41
 -12  -3  -2    3.78    0.78
  12  -3   2    3.13    0.77
  12  -3   2    2.47    0.74
 -12  -3  -2    3.38    1.18
 -12  -3  -2    2.73    0.70
 -12   3  -2    2.21    0.70
 -12   3  -2    4.29    0.85
 -13  -3  -2    1.01    0.45
  13  -3   2    0.71    0.49
  13  -3   2    1.05    0.51
 -13  -3  -2    0.90    0.44
 -13   3  -2    0.51    0.45
 -13   3  -2    0.42    0.49
  14  -3   2    0.29    0.39
 -14  -3  -2    0.86    0.39
 -14  -3  -2    0.35    0.43
  14  -3   2    0.76    0.46
 -14   3  -2    0.27    0.34
 -14   3  -2    0.13    0.36
 -15  -3  -2    0.37    0.36
  15  -3   2    0.43    0.42
  15  -3   2    0.52    0.36
 -15  -3  -2    0.95    0.36
 -15   3  -2    0.14    0.31
  12  -4  -2   -0.44    0.50
 -12  -4   2    0.66    0.35
 -12   4   2   -0.06    0.23
 -12   4   2    0.14    0.30
  11  -4  -2   -0.46    0.39
 -11  -4   2    0.59    0.37
 -11   4   2    0.33    0.32
 -11   4   2    0.42    0.38
  10  -4  -2   -0.57    0.43
 -10   4   2   -0.06    0.28
 -10   4   2   -0.61    0.33
  -9  -4   2    1.01    0.45
   9  -4  -2   -0.15    0.49
  -9   4   2    0.57    0.48
  -9   4   2    0.43    0.35
  -9   4   2    0.40    0.57
  -8  -4   2    2.74    0.66
  -8   4   2    1.66    0.58
  -8   4   2    3.54    0.88
  -8   4   2    2.00    0.69
  -7  -4   2   -2.73    1.47
  -7  -4   2    0.51    0.50
  -7   4   2   -0.24    0.50
  -7   4   2    0.17    0.49
  -7   4   2   -0.67    0.37
  -6  -4   2    0.86    0.53
  -6  -4   2    0.08    1.35
  -6   4   2    0.08    0.50
  -6   4   2    0.18    0.40
  -6   4   2    0.39    0.63
  -5  -4   2   -0.63    1.25
  -5  -4   2    1.00    0.70
   5   4  -2    1.46    0.57
  -5   4   2    0.29    0.57
  -5   4   2    0.66    0.52
  -5   4   2    0.20    0.60
  -4  -4   2   -0.90    1.17
  -4  -4   2    0.65    1.73
  -4   4   2   -0.10    0.55
  -4   4   2    0.31    0.51
  -4   4   2   -1.58    1.62
   4   4  -2   -1.55    0.47
  -4   4   2    0.24    0.56
   4   4  -2    0.63    0.56
  -3  -4   2    1.13    1.50
  -3  -4   2   -1.33    1.13
  -3   4   2    0.16    0.52
  -3   4   2   -0.44    0.62
  -3   4   2   -2.26    2.49
  -3   4   2    0.53    0.54
   3   4  -2   -0.53    0.46
   3   4  -2    0.83    0.63
  -2  -4   2   -0.81    1.17
  -2   4   2   -0.66    1.59
   2   4  -2    1.43    0.67
   2   4  -2    1.29    0.65
  -2   4   2    1.67    0.71
  -2   4   2    1.69    0.63
  -2   4   2    2.14    0.72
  -1   4   2    1.14    0.72
   1   4  -2   -0.54    1.12
  -1   4   2    1.06    0.61
  -1   4   2    0.81    0.57
   1   4  -2    0.62    0.56
   1   4  -2    0.03    0.49
   0   4   2    0.56    0.56
   0   4  -2    1.44    0.87
   0   4  -2   -0.02    1.03
   0   4   2   -0.53    0.62
   0   4  -2    0.21    0.50
   0   4   2   -0.22    0.50
   0   4  -2    0.45    0.58
  -1   4  -2    1.58    0.69
   1   4   2    1.47    0.63
  -1   4  -2    0.46    1.24
  -1   4  -2    0.82    0.71
   1   4   2    0.29    0.49
   1   4   2   -0.02    0.61
  -1   4  -2    1.54    0.62
  -2   4  -2   -0.26    1.14
  -2   4  -2    2.57    0.69
   2   4   2    0.58    0.67
   2   4   2   -0.56    0.50
   2   4   2    2.96    0.83
  -2   4  -2    1.30    0.60
  -2   4  -2    1.03    0.67
  -3   4  -2    3.53    0.93
  -3   4  -2    3.54    0.94
  -3   4  -2    6.31    2.32
  -3   4  -2    4.29    0.89
   3   4   2    1.14    0.93
   3   4   2    3.74    0.92
   4  -4   2    0.28    1.07
   4   4   2    1.97    1.22
  -4   4  -2    0.63    0.71
  -4   4  -2    0.46    0.57
  -4   4  -2    0.18    0.55
  -4   4  -2    0.72    1.70
   5  -4   2   -0.43    1.03
  -5   4  -2   -0.28    0.43
  -5   4  -2   -0.01    0.55
  -5   4  -2    0.63    0.70
   6  -4   2    0.73    0.63
   6  -4   2   -1.21    2.65
  -6  -4  -2   -0.56    0.50
  -6   4  -2    1.66    0.73
  -6   4  -2   -0.12    0.43
  -6   4  -2    0.03    0.46
  -7  -4  -2    2.29    0.63
   7  -4   2    1.12    1.35
   7  -4   2    3.16    0.72
  -7   4  -2    0.99    0.56
  -7   4  -2    1.62    0.58
  -8  -4  -2    1.02    0.48
  -8   4  -2    0.16    0.38
  -8   4  -2    0.30    0.47
  -9  -4  -2    0.54    0.56
   9  -4   2    1.48    0.50
  -9   4  -2    0.25    0.50
  -9   4  -2   -0.14    0.36
 -10  -4  -2    0.20    0.43
  10  -4   2    0.57    0.42
 -10   4  -2   -0.18    0.28
 -10   4  -2   -0.28    0.34
 -11  -4  -2    0.60    0.42
  11  -4   2    0.53    0.38
 -11   4  -2    0.05    0.23
 -11   4  -2    0.03    0.29
 -20   0   3   -0.45    0.35
  20   0  -3   -0.23    0.46
 -20   0   3   -0.11    0.30
  20   0  -3    0.07    0.36
 -19   0   3    0.48    0.36
  19   0  -3   -0.04    0.49
  19   0  -3    0.15    0.60
  18   0  -3    0.16    0.61
 -18   0   3    0.22    0.42
  18   0  -3   -0.33    0.44
 -18   0   3   -1.85    0.76
  17   0  -3    0.21    0.54
 -17   0   3    0.41    1.05
 -17   0   3    0.33    0.68
  17   0  -3   -0.97    0.59
 -17   0   3   -0.48    0.43
  16   0  -3    0.23    0.57
 -16   0   3   -3.15    1.19
  16   0  -3   -0.67    0.62
 -16   0   3   -0.73    0.90
 -16   0   3   -0.18    0.48
  16   0  -3   -0.56    0.55
 -16   0   3   -0.68    0.70
  15   0  -3    0.24    0.39
  15   0  -3   -0.43    0.63
 -15   0   3    1.30    0.87
 -15   0   3   -0.56    0.67
 -15   0   3   -0.89    0.67
 -15   0   3   -0.54    0.41
 -14   0   3   -0.59    0.57
 -14   0   3   -0.65    0.55
  14   0  -3    0.85    0.64
  14   0  -3    0.24    0.57
  14   0  -3   -0.52    0.43
 -14   0   3   -1.16    0.47
 -14   0   3   -0.49    0.73
 -14   0   3    0.24    0.45
 -13   0   3   -0.45    0.39
  13   0  -3    0.31    0.57
 -13   0   3   -0.49    0.48
 -13   0   3   -0.56    0.34
 -13   0   3    0.03    0.52
 -13   0   3    0.44    0.69
  13   0  -3   -0.16    0.37
  12   0  -3    0.65    0.43
 -12   0   3    0.29    0.36
 -12   0   3    0.95    0.60
 -12   0   3    0.11    0.39
 -12   0   3    0.42    0.49
  12   0  -3    0.05    0.60
 -12   0   3   -0.27    0.58
  12   0  -3    0.51    0.50
  11   0  -3    0.60    0.63
  11   0  -3   -0.12    0.46
 -11   0   3    0.63    0.53
 -11   0   3    0.22    0.45
 -11   0   3   -0.32    0.26
 -11   0   3   -0.19    0.42
 -11   0   3    0.12    0.39
  11   0  -3   -0.07    0.45
  10   0  -3    2.19    0.54
  10   0  -3    1.62    0.91
 -10   0   3    2.38    0.75
 -10   0   3    3.26    0.76
  -9   0   3    0.30    0.29
  -9   0   3   -0.17    0.39
  -9   0   3    0.13    0.55
  -9   0   3    0.20    0.46
  -8   0   3   -0.09    0.46
  -8   0   3   -0.21    0.51
   8   0  -3    0.28    0.36
  -8   0   3   -0.47    0.28
  -8   0   3    0.85    0.44
  -7   0   3   -0.11    0.32
  -7   0   3   -0.11    0.27
  -6   0   3    0.14    0.29
  -6   0   3    0.11    0.28
  -6   0   3    0.02    0.25
  -5   0   3   -0.05    0.18
  -5   0   3   -0.22    0.29
  -5   0   3   -0.15    0.24
  -4   0   3   -0.28    0.20
  -4   0   3    0.07    0.26
  -4   0   3   -0.03    0.20
   4   0  -3   -0.07    0.26
   3   0  -3   -0.08    0.20
  -3   0   3    0.11    0.22
  -3   0   3    0.03    0.18
   2   0  -3   -0.04    0.17
  -2   0   3   -0.07    0.14
  -2   0   3    0.22    0.18
  -2   0   3    0.04    0.16
   1   0  -3   -0.01    0.11
  -1   0   3   -0.10    0.17
   1   0  -3    0.01    0.11
  -1   0   3    0.00    0.11
   1   0  -3   -0.08    0.13
   0   0  -3    0.04    0.10
   0   0  -3   -0.04    0.13
   0   0  -3   -0.09    0.12
   0   0   3   -0.06    0.12
   0   0   3   -0.01    0.15
  -1   0  -3   -0.07    0.17
  -1   0  -3   -0.02    0.15
   1   0   3   -0.02    0.15
  -2   0  -3   -0.52    0.28
   2   0   3   -0.02    0.19
  -2   0  -3   -0.30    0.22
  -2   0  -3   -0.24    0.21
  -3   0  -3   -0.12    0.24
  -3   0  -3   -0.36    0.29
  -3   0  -3    0.24    0.25
   3   0   3    0.09    0.24
   4   0   3   -0.21    0.21
  -4   0  -3    0.23    0.27
  -4   0  -3   -0.12    0.29
  -4   0  -3    0.27    0.41
  -5   0  -3    0.11    0.30
   5   0   3   -0.23    0.26
  -5   0  -3    0.11    0.37
  -5   0  -3    0.04    0.27
  -6   0  -3   -0.05    0.33
   6   0   3   -0.12    0.30
  -6   0  -3   -0.18    0.41
   7   0   3   -0.22    0.32
  -7   0  -3   -0.07    0.38
  -7   0  -3   -0.09    0.27
  -7   0  -3   -0.17    0.48
  -7   0  -3   -0.53    0.39
  -8   0  -3    0.10    0.52
  -8   0  -3   -0.32    0.26
   8   0   3    0.32    0.33
  -8   0  -3   -0.40    0.39
  -8   0  -3   -0.15    0.37
   8   0   3    0.23    0.44
  -9   0  -3   -0.42    0.47
  -9   0  -3    0.25    0.37
  -9   0  -3    0.30    0.45
  -9   0  -3    0.02    0.29
   9   0   3   -0.55    0.31
   9   0   3    0.83    0.55
  -9   0  -3    0.20    0.47
   9   0   3   -0.01    0.51
 -10   0  -3   -0.07    0.30
 -10   0  -3    0.25    0.59
 -10   0  -3   -0.38    0.36
  10   0   3   -0.50    0.53
 -10   0  -3    0.28    0.43
  10   0   3   -0.26    0.33
 -10   0  -3   -0.12    0.49
  10   0   3    0.52    0.53
 -11   0  -3   -0.63    0.40
 -11   0  -3   -0.17    0.32
 -11   0  -3   -0.14    0.39
  11   0   3    0.06    0.69
 -11   0  -3    0.02    0.62
 -11   0  -3    0.35    0.58
  11   0   3   -0.31    0.32
  11   0   3   -0.04    0.47
  11   0   3    0.01    0.55
 -12   0  -3   -0.47    0.62
 -12   0  -3   -0.05    0.36
  12   0   3   -0.47    0.54
 -12   0  -3   -0.22    0.49
  12   0   3    1.81    1.19
  12   0   3   -0.50    0.39
 -12   0  -3   -0.51    0.40
  12   0   3   -0.02    0.59
 -12   0  -3   -0.05    0.60
 -13   0  -3   -1.07    0.48
  13   0   3    0.09    0.41
 -13   0  -3    0.10    0.43
 -13   0  -3    0.07    0.40
  13   0   3   -0.17    0.54
 -13   0  -3   -0.18    0.64
 -13   0  -3    0.14    0.82
  13   0   3    0.18    0.65
 -14   0  -3    0.36    0.66
  14   0   3    0.33    0.47
 -14   0  -3   -0.63    1.79
 -14   0  -3   -0.03    0.45
  14   0   3    0.25    0.68
  14   0   3   -0.07    0.56
 -14   0  -3   -1.27    0.99
 -15   0  -3   -0.48    1.17
 -15   0  -3    0.24    0.43
  15   0   3   -0.20    0.60
 -15   0  -3    0.72    0.76
  15   0   3   -0.23    0.52
  16   0   3    1.11    0.68
 -16   0  -3   -0.42    0.65
 -16   0  -3   -2.18    1.38
 -16   0  -3   -0.91    0.41
 -16   0  -3    0.04    0.41
  16   0   3   -0.05    0.54
 -17   0  -3    0.78    0.75
  17   0   3    1.03    0.64
 -17   0  -3    0.26    0.44
  17   0   3    0.69    0.45
 -17   0  -3    0.61    0.42
 -18   0  -3   -0.46    0.31
 -18   0  -3   -0.17    0.36
  18   0   3   -0.31    0.37
  18   0   3   -0.23    0.40
 -19   0  -3    0.52    0.35
  19   0   3    0.45    0.42
 -19   0  -3    0.23    0.33
  19   0   3    0.46    0.45
  20  -1  -3   -0.31    0.34
 -20  -1   3    0.20    0.28
 -20  -1   3    0.05    0.38
  20   1  -3    0.53    0.43
 -20   1   3    0.03    0.29
 -20   1   3   -0.62    0.27
  19  -1  -3   -0.98    0.81
 -19  -1   3    0.41    0.36
  19  -1  -3    0.40    0.40
  19   1  -3   -0.20    0.46
 -19   1   3    0.20    0.39
 -18  -1   3    0.15    1.10
  18  -1  -3    1.02    0.54
 -18  -1   3   -0.28    0.39
  18  -1  -3    0.13    0.53
  18  -1  -3    0.26    0.81
 -18   1   3    0.97    0.43
  18   1  -3    0.30    0.59
  18   1  -3    0.61    0.45
 -17  -1   3   13.75    2.81
 -17  -1   3   14.13    2.45
 -17  -1   3   13.94    2.07
  17  -1  -3   14.66    2.07
  17  -1  -3   12.11    2.23
  17  -1  -3   12.92    2.14
  17   1  -3   11.99    2.18
  17   1  -3   12.21    2.04
 -17   1   3   16.39    2.49
  16  -1  -3   15.60    2.02
 -16  -1   3   12.60    2.34
 -16  -1   3   13.02    1.93
 -16  -1   3   14.56    2.75
  16  -1  -3    8.67    2.01
 -16  -1   3   14.11    2.00
 -16  -1   3    8.85    2.46
  16  -1  -3   13.84    2.10
  16   1  -3   12.50    2.11
  16   1  -3   13.36    2.02
 -16   1   3    8.10    2.56
 -15  -1   3    0.85    1.06
 -15  -1   3    0.30    0.80
 -15  -1   3    0.25    0.49
 -15  -1   3    1.54    0.82
  15  -1  -3   -0.89    0.77
  15  -1  -3    0.90    0.54
 -15  -1   3    0.48    0.43
 -15   1   3    0.59    0.68
  15   1  -3    0.18    0.56
 -15   1   3   -0.95    0.65
  15   1  -3   -0.27    0.61
 -15   1   3    0.95    1.01
 -15   1   3    0.23    0.44
 -14  -1   3    2.99    0.70
  14  -1  -3    0.47    0.94
 -14  -1   3    3.16    1.17
 -14  -1   3    3.79    1.04
  14  -1  -3    2.44    0.81
  14  -1  -3    4.65    0.84
 -14  -1   3    3.09    0.69
 -14  -1   3    2.82    1.25
 -14   1   3    3.05    0.90
  14   1  -3    3.15    0.77
  14   1  -3    3.03    0.90
 -14   1   3    3.26    0.75
 -14   1   3    6.31    1.63
 -14   1   3    0.73    0.88
  13  -1  -3   -0.32    0.47
 -13  -1   3   -0.32    0.58
  13  -1  -3    1.68    0.96
 -13  -1   3    0.02    0.65
 -13  -1   3   -0.14    0.46
 -13  -1   3    0.09    0.37
  13  -1  -3   -0.23    0.56
 -13  -1   3   -0.79    0.55
  13   1  -3    0.82    0.58
 -13   1   3   -0.06    0.58
 -13   1   3   -0.07    0.58
 -13   1   3    0.54    0.44
 -13   1   3   -0.37    0.51
  13   1  -3    1.54    0.65
 -13   1   3    0.70    0.45
 -12  -1   3    3.82    1.15
  12  -1  -3    3.61    0.92
 -12  -1   3    3.79    0.82
 -12  -1   3    3.37    1.01
 -12  -1   3    2.78    0.99
 -12  -1   3    4.73    0.85
  12  -1  -3    4.65    0.86
 -12   1   3    4.82    0.93
 -12   1   3    5.65    1.12
 -12   1   3    3.06    0.97
 -12   1   3    4.20    0.81
  12   1  -3    4.78    1.04
 -11  -1   3   -0.02    0.36
 -11  -1   3    0.00    0.58
  11  -1  -3   -0.65    0.35
  11  -1  -3   -0.56    0.49
 -11  -1   3    0.25    0.47
 -11  -1   3    0.52    0.80
 -11  -1   3    0.29    0.39
 -11   1   3    0.15    0.43
  11   1  -3   -0.39    0.50
  11   1  -3    0.25    0.47
 -11   1   3   -0.51    0.62
 -11   1   3    0.65    0.47
 -11   1   3    0.26    0.57
 -11   1   3   -0.36    0.45
 -11   1   3    0.35    0.82
 -10  -1   3    7.50    1.22
  10  -1  -3    7.53    1.29
 -10  -1   3    6.89    1.41
 -10  -1   3    5.48    1.47
  10  -1  -3    8.28    1.23
 -10  -1   3    6.98    1.23
 -10  -1   3    8.61    1.79
  10   1  -3    6.87    1.38
 -10   1   3    8.90    1.48
 -10   1   3   10.27    1.84
 -10   1   3    6.62    1.33
  10   1  -3    6.48    1.27
  -9  -1   3    0.16    0.45
  -9  -1   3    0.61    0.36
  -9  -1   3    0.71    0.51
   9  -1  -3    0.55    0.36
  -9  -1   3    0.97    0.58
   9   1  -3    0.57    0.58
  -9   1   3    0.89    0.47
  -9   1   3    1.51    0.67
  -9   1   3    0.37    0.42
   8  -1  -3   15.80    2.13
  -8  -1   3   14.49    2.48
  -8  -1   3   15.42    2.82
  -8  -1   3   15.08    2.13
  -8  -1   3   13.68    2.46
  -8   1   3   14.02    2.19
  -8   1   3   16.39    2.36
   8   1  -3   13.60    2.23
  -8   1   3   13.53    2.19
   7  -1  -3  152.01   20.00
  -7  -1   3  146.71   20.09
  -7  -1   3  143.38   20.00
  -7   1   3  144.01   20.06
   7   1  -3  145.01   20.08
  -7   1   3  150.32   20.04
  -7   1   3  145.39   20.16
  -6  -1   3    0.36    0.39
  -6  -1   3    0.62    0.28
  -6   1   3    0.61    0.27
   6   1  -3    0.92    0.39
  -6   1   3    0.27    0.56
  -6   1   3    0.76    0.34
  -6   1   3    0.74    0.48
  -5  -1   3   56.41    7.72
  -5  -1   3   52.29    7.61
  -5   1   3   56.48    7.72
  -5   1   3   57.79    7.80
   5   1  -3   56.51    7.67
  -5   1   3   55.33    7.64
  -4  -1   3   49.29    6.84
  -4  -1   3   51.10    6.88
  -4   1   3   50.40    6.98
  -4   1   3   48.00    6.84
   4   1  -3   50.57    6.89
   4   1  -3   52.17    7.08
  -4   1   3   48.74    6.91
  -3  -1   3  128.23   17.31
  -3  -1   3  127.01   17.35
   3   1  -3  131.35   17.37
  -3   1   3  122.57   17.41
   3   1  -3  126.26   17.50
  -2  -1   3  170.49   22.90
  -2  -1   3  171.31   22.93
   2   1  -3  179.46   22.96
  -2   1   3  157.33   22.98
   2   1  -3  162.56   23.05
  -1  -1   3   44.49    6.31
  -1   1   3   45.41    6.37
   1   1  -3   47.32    6.34
   0  -1   3   11.03    1.68
   0   1  -3   11.31    1.79
   0   1   3   11.05    1.74
  -1  -1  -3  302.19   44.19
  -1  -1  -3  323.90   44.25
  -1  -1  -3  330.04   44.19
   1  -1   3  315.75   44.28
  -1   1  -3  336.60   44.36
   1   1   3  344.63   44.35
  -2  -1  -3    4.08    0.72
  -2  -1  -3    4.35    0.83
  -2  -1  -3    3.68    0.68
   2  -1   3    2.59    0.76
  -2   1  -3    4.35    0.81
  -2   1  -3    5.28    1.25
  -3  -1  -3    0.38    0.38
  -3  -1  -3    1.20    0.35
   3  -1   3    1.92    0.83
  -3  -1  -3    0.39    0.32
  -3   1  -3    0.78    0.33
  -3   1  -3    0.25    0.34
  -3   1  -3    1.31    0.63
   4  -1   3   29.15    4.35
  -4  -1  -3   29.33    4.24
  -4  -1  -3   29.66    4.23
  -4  -1  -3   30.46    4.32
  -4   1  -3   29.01    4.44
  -4   1  -3   29.09    4.31
  -4   1  -3   34.58    4.28
  -5  -1  -3   20.93    2.90
  -5  -1  -3   21.48    2.89
  -5  -1  -3   20.10    3.00
   5  -1   3   19.25    3.02
  -5   1  -3   19.05    2.90
  -5   1  -3   18.89    3.11
  -5   1  -3   18.91    2.97
  -6  -1  -3    0.22    0.58
  -6  -1  -3   -0.01    0.40
   6  -1   3   -0.77    0.44
  -6  -1  -3    0.47    0.48
   6  -1   3    0.37    0.38
  -6   1  -3   -0.13    0.38
  -6   1  -3    0.10    0.47
  -7  -1  -3    9.85    1.80
  -7  -1  -3   12.18    1.80
   7  -1   3    9.06    1.45
   7  -1   3    6.99    1.69
  -7  -1  -3   10.07    1.42
  -7   1  -3   10.98    1.78
  -7   1  -3    6.94    1.63
   8  -1   3    5.17    0.94
  -8  -1  -3    5.51    0.89
  -8  -1  -3    8.14    1.41
   8  -1   3    4.54    1.32
  -8  -1  -3    4.77    1.07
  -8   1  -3    4.03    1.18
   8   1   3    4.03    0.94
  -8   1  -3    5.37    1.12
   9  -1   3    7.45    1.25
  -9  -1  -3    5.21    1.32
  -9  -1  -3   10.13    1.93
  -9  -1  -3    6.52    1.37
  -9  -1  -3    7.69    1.18
   9  -1   3    6.25    1.62
   9   1   3    8.13    1.34
   9   1   3    8.24    1.33
  -9   1  -3    6.73    1.20
  -9   1  -3    7.73    1.54
  -9   1  -3    7.73    1.43
 -10  -1  -3    1.82    0.75
 -10  -1  -3    2.36    0.55
 -10  -1  -3    2.31    0.82
 -10  -1  -3    3.28    0.68
  10  -1   3    3.00    0.66
  10  -1   3    0.04    0.83
 -10  -1  -3    1.48    0.73
  10  -1   3    1.48    0.65
 -10   1  -3    2.03    0.82
 -10   1  -3    1.80    0.58
  10   1   3    2.66    0.75
 -10   1  -3    2.12    0.77
  10   1   3    2.49    0.75
  11  -1   3   -0.60    0.51
 -11  -1  -3   -0.08    0.52
  11  -1   3   -0.34    0.46
  11  -1   3    1.00    1.08
  11  -1   3    1.43    0.86
 -11  -1  -3    0.09    0.42
 -11  -1  -3    0.53    0.37
 -11  -1  -3   -0.51    0.61
 -11  -1  -3    0.47    0.78
 -11   1  -3    0.08    0.42
  11   1   3   -0.47    0.52
 -11   1  -3   -0.07    0.48
 -11   1  -3   -0.05    0.61
  11   1   3    0.58    0.70
  12  -1   3   34.91    4.69
 -12  -1  -3   31.07    5.06
 -12  -1  -3   32.43    4.63
  12  -1   3   32.18    6.42
 -12  -1  -3   33.32    4.94
 -12  -1  -3   33.50    4.60
 -12  -1  -3   35.48    4.85
  12  -1   3   32.90    4.77
  12  -1   3   33.29    4.65
  12   1   3   33.62    4.64
 -12   1  -3   31.58    4.82
 -12   1  -3   30.10    4.93
 -12   1  -3   32.14    4.58
  12   1   3   34.13    4.73
 -12   1  -3   23.96    5.02
  13  -1   3    2.55    0.88
  13  -1   3    1.41    0.57
  13  -1   3    1.54    0.67
 -13  -1  -3    2.13    0.94
 -13  -1  -3    2.20    0.58
 -13  -1  -3    1.67    0.86
 -13  -1  -3    1.33    0.60
 -13  -1  -3    1.48    1.23
  13   1   3    0.96    0.63
 -13   1  -3    0.47    0.57
  13   1   3    1.34    0.74
 -13   1  -3    1.98    0.58
 -13   1  -3    1.34    0.83
 -13   1  -3    1.92    1.05
 -14  -1  -3    3.29    1.31
 -14  -1  -3    6.80    1.16
 -14  -1  -3    5.20    1.00
  14  -1   3    4.48    1.15
  14  -1   3    5.46    1.14
  14  -1   3    5.19    1.04
 -14  -1  -3    8.40    1.96
 -14  -1  -3    5.64    1.32
 -14   1  -3    1.07    1.39
 -14   1  -3    4.68    1.77
 -14   1  -3    7.80    1.49
  14   1   3    4.32    1.14
  14   1   3    5.98    1.05
  15  -1   3    4.08    1.10
 -15  -1  -3    5.50    1.18
 -15  -1  -3    7.18    1.17
 -15  -1  -3    5.98    1.57
  15  -1   3    5.59    1.27
 -15  -1  -3    5.83    1.05
  15  -1   3    4.98    1.08
 -15  -1  -3    6.63    1.80
 -15  -1  -3    5.92    1.37
  15   1   3    5.61    1.25
 -15   1  -3    7.12    1.18
 -15   1  -3    8.77    1.62
 -16  -1  -3    3.07    0.85
  16  -1   3    2.07    0.70
 -16  -1  -3    2.52    0.98
  16  -1   3    1.03    0.82
 -16  -1  -3    2.64    0.66
  16  -1   3    1.82    0.60
 -16   1  -3    2.59    1.03
  16   1   3    2.69    0.81
 -16   1  -3    1.66    0.60
  17  -1   3   -0.14    0.65
  17  -1   3   -0.20    0.40
 -17  -1  -3    0.80    0.54
 -17  -1  -3   -0.34    0.35
  17  -1   3   -0.65    0.66
 -17  -1  -3   -2.26    0.59
 -17   1  -3    0.24    0.39
  17   1   3    0.30    0.54
 -18  -1  -3    3.00    0.64
  18  -1   3    3.11    0.84
 -18  -1  -3    2.92    0.77
  18  -1   3    3.54    0.72
 -18   1  -3    3.86    0.72
  18   1   3    2.63    0.72
 -18   1  -3    3.40    0.69
  18  -2  -3    1.67    0.54
 -18  -2   3    1.44    0.45
  18  -2  -3    1.64    0.52
 -18  -2   3    0.69    0.38
 -18   2   3    1.08    0.34
 -18   2   3    1.31    0.41
  18   2  -3    0.39    0.46
  17  -2  -3    5.43    1.00
 -17  -2   3    5.92    1.02
 -17  -2   3    2.89    1.30
 -17  -2   3    5.72    0.96
  17  -2  -3    5.64    1.04
 -17   2   3    5.71    0.95
  17   2  -3    5.43    1.02
 -17   2   3    4.95    0.97
 -16  -2   3    0.13    0.36
 -16  -2   3   -0.30    0.77
  16  -2  -3    0.83    0.55
  16  -2  -3    1.26    0.53
 -16  -2   3    0.94    0.46
 -16   2   3    1.19    0.51
  16   2  -3    1.07    0.56
 -16   2   3    0.06    0.35
 -16   2   3    0.97    0.39
  15  -2  -3    2.43    0.71
 -15  -2   3    2.30    0.64
 -15  -2   3    3.44    1.70
 -15  -2   3    0.66    1.10
 -15  -2   3    1.99    0.61
 -15  -2   3    2.36    1.02
  15  -2  -3    2.12    0.66
 -15   2   3    2.92    2.11
 -15   2   3    1.53    0.52
 -15   2   3    3.37    0.71
  15   2  -3    2.55    0.72
 -14  -2   3    0.65    0.92
 -14  -2   3    1.15    0.95
 -14  -2   3    0.38    0.45
 -14  -2   3    0.09    0.81
 -14  -2   3    0.09    0.48
  14  -2  -3   -0.15    0.50
 -14   2   3    0.30    1.29
  14   2  -3   -0.21    0.54
 -14   2   3   -0.13    0.45
 -14   2   3    0.13    0.36
 -13  -2   3    1.12    0.90
 -13  -2   3    0.68    0.48
 -13  -2   3   -0.40    0.73
  13  -2  -3    1.43    0.60
 -13  -2   3    0.49    0.42
  13  -2  -3   -0.17    0.51
 -13  -2   3    0.00    0.73
 -13   2   3   -0.19    0.46
 -13   2   3    0.54    0.45
 -13   2   3   -1.10    0.93
 -13   2   3    3.51    0.90
  13   2  -3   -0.34    0.49
 -12  -2   3    0.59    0.46
 -12  -2   3    1.21    0.49
 -12  -2   3    2.86    0.88
  12  -2  -3   -0.05    0.62
 -12  -2   3    1.05    0.92
 -12  -2   3    0.57    0.73
 -12   2   3    0.20    0.44
  12   2  -3    0.70    0.57
 -12   2   3   -0.21    0.72
 -12   2   3    0.57    0.48
 -12   2   3    0.31    1.00
 -11  -2   3    2.29    1.15
 -11  -2   3    4.93    1.18
 -11  -2   3    4.92    0.93
 -11  -2   3    3.52    1.33
  11  -2  -3    4.99    0.93
 -11  -2   3    5.18    0.92
  11  -2  -3    5.52    1.11
 -11   2   3    3.92    0.92
 -11   2   3    5.02    0.96
  11   2  -3    4.37    0.98
 -11   2   3    2.99    1.37
 -11   2   3    4.09    1.19
 -10  -2   3    5.50    0.95
 -10  -2   3    6.25    1.67
 -10  -2   3    5.74    1.23
 -10  -2   3    3.04    1.13
  10  -2  -3    5.18    1.08
 -10  -2   3    4.09    0.95
  10  -2  -3    4.40    0.91
 -10   2   3    4.23    1.01
 -10   2   3    8.68    2.00
 -10   2   3    8.22    2.12
 -10   2   3    6.58    1.12
  10   2  -3    5.13    1.00
  -9  -2   3    0.46    0.57
  -9  -2   3    0.37    0.56
  -9  -2   3    0.69    0.52
  -9  -2   3    0.06    0.36
  -9  -2   3   -0.22    0.59
   9  -2  -3    0.76    0.38
   9  -2  -3    0.16    0.77
  -9   2   3   -0.14    0.58
  -9   2   3    0.56    0.51
   9   2  -3   -0.51    0.47
  -9   2   3   -0.07    0.38
  -9   2   3    0.72    0.78
  -8  -2   3   27.24    3.42
  -8  -2   3   24.82    3.59
   8  -2  -3   20.44    3.40
  -8  -2   3   26.61    3.68
  -8   2   3   23.77    3.56
  -8   2   3   23.73    3.87
   8   2  -3   27.40    3.47
  -8   2   3   23.87    3.47
  -8   2   3   20.98    3.46
  -7  -2   3   28.85    4.09
  -7  -2   3   30.32    4.02
  -7  -2   3   27.89    3.84
   7  -2  -3   23.85    3.84
  -7   2   3   27.60    3.92
  -7   2   3   28.17    3.93
  -7   2   3   27.74    4.29
   7   2  -3   26.99    3.90
   7   2  -3   29.22    4.28
  -7   2   3   27.93    4.00
  -6  -2   3   21.04    3.04
  -6  -2   3   19.45    2.80
  -6   2   3   19.06    2.97
  -6   2   3   17.63    3.17
  -6   2   3   21.61    2.91
   6   2  -3   19.99    2.94
  -5  -2   3  134.96   17.82
   5   2  -3  111.33   18.05
  -5   2   3  140.84   18.04
  -4  -2   3   75.45    9.87
  -4  -2   3   70.05    9.74
  -4   2   3   74.65   10.04
   4   2  -3   62.15   10.07
  -3  -2   3   70.92    9.29
  -3  -2   3   67.48    9.35
  -3   2   3   68.43    9.58
   3   2  -3   61.35    9.64
  -2  -2   3   31.20    4.48
   2   2  -3   32.48    4.85
  -2   2   3   33.10    4.77
  -1  -2   3    2.14    0.60
  -1   2   3    1.70    0.86
   1   2  -3    1.35    0.92
   0  -2  -3    8.48    1.36
   0  -2   3    9.64    1.57
   0   2  -3    7.79    1.70
   0   2   3    6.06    1.48
   1  -2   3   19.65    2.89
  -1  -2  -3   19.01    2.69
  -1  -2  -3   17.13    2.69
   1   2   3   20.78    3.08
  -1   2  -3   19.34    3.08
  -2  -2  -3    2.37    0.57
  -2  -2  -3    2.30    0.58
  -2  -2  -3    2.03    0.60
   2  -2   3    1.99    0.68
   2   2   3    1.09    0.70
  -2   2  -3    1.26    0.72
   3  -2   3   25.28    3.58
  -3  -2  -3   22.64    3.33
  -3  -2  -3   23.46    3.49
  -3  -2  -3   23.89    3.33
  -3   2  -3   21.01    3.66
  -4  -2  -3   30.06    4.11
  -4  -2  -3   30.36    4.13
   4  -2   3   32.96    4.40
  -4  -2  -3   24.69    4.22
  -4   2  -3   26.59    4.44
   5  -2   3   11.92    2.54
  -5  -2  -3    8.45    1.62
  -5  -2  -3    9.35    1.77
  -5  -2  -3   11.63    1.80
  -5  -2  -3   11.97    2.09
  -5   2  -3   14.14    2.64
  -5   2  -3   11.11    1.70
  -5   2  -3   11.88    1.82
   5   2   3   12.90    1.82
  -5   2  -3   13.81    2.04
   6  -2   3    7.38    1.27
  -6  -2  -3    8.18    1.46
  -6  -2  -3    7.32    1.25
  -6  -2  -3    9.04    1.56
   6  -2   3    6.30    1.63
  -6   2  -3   10.10    1.45
  -6   2  -3    8.07    1.42
  -6   2  -3    7.13    1.86
  -6   2  -3    7.71    1.26
   6   2   3    7.86    1.28
  -6   2  -3    9.02    1.65
  -7  -2  -3    2.73    1.44
  -7  -2  -3    4.06    0.98
  -7  -2  -3    4.90    1.09
  -7  -2  -3    3.88    0.74
   7  -2   3    3.96    0.78
   7  -2   3    1.46    1.05
  -7   2  -3    2.93    1.69
  -7   2  -3    4.00    0.77
  -7   2  -3    3.90    1.09
  -7   2  -3    4.74    0.88
   7   2   3    3.47    0.77
  -7   2  -3    3.52    0.83
  -8  -2  -3    1.28    0.77
  -8  -2  -3    2.28    0.53
  -8  -2  -3    2.04    0.65
   8  -2   3    1.38    0.93
   8  -2   3    3.11    0.65
  -8  -2  -3    2.93    0.86
   8  -2   3    2.95    0.75
  -8  -2  -3    1.59    0.83
  -8   2  -3    2.15    0.68
  -8   2  -3    0.67    0.66
   8   2   3    1.30    0.58
  -8   2  -3    2.61    0.65
  -8   2  -3    1.76    0.55
  -8   2  -3    1.87    0.91
   9  -2   3   27.91    3.84
  -9  -2  -3   27.14    4.07
  -9  -2  -3   23.33    4.16
  -9  -2  -3   27.87    3.80
   9  -2   3   24.75    3.86
  -9  -2  -3   27.41    3.85
  -9  -2  -3   31.27    4.04
  -9   2  -3   28.17    4.02
  -9   2  -3   25.75    3.87
  -9   2  -3   27.27    3.85
  -9   2  -3   18.37    4.70
 -10  -2  -3   13.76    2.23
 -10  -2  -3    9.41    2.53
 -10  -2  -3   15.65    2.60
  10  -2   3   17.46    2.34
 -10  -2  -3   14.16    2.25
 -10  -2  -3   12.66    2.61
  10  -2   3   15.31    2.27
 -10   2  -3   16.22    2.26
 -10   2  -3   14.79    2.20
  10   2   3   15.43    2.30
 -10   2  -3   15.58    2.29
  11  -2   3    2.72    0.72
 -11  -2  -3    1.32    0.53
  11  -2   3    1.14    0.61
 -11  -2  -3    1.09    1.03
 -11  -2  -3    1.38    0.52
 -11  -2  -3    0.82    0.90
 -11  -2  -3    2.10    0.93
 -11   2  -3    0.58    1.10
 -11   2  -3    1.06    0.47
 -11   2  -3    1.41    0.63
 -11   2  -3    0.93    0.54
  11   2   3    1.01    0.61
 -12  -2  -3    0.68    0.76
 -12  -2  -3   -0.22    0.80
  12  -2   3    0.07    0.49
 -12  -2  -3   -0.15    0.42
 -12  -2  -3    0.83    0.51
 -12  -2  -3    0.62    1.09
  12  -2   3    0.28    0.52
 -12   2  -3    0.28    0.48
 -12   2  -3    0.88    1.02
 -12   2  -3    0.38    0.45
  12   2   3    0.22    0.53
 -12   2  -3    0.79    0.46
 -13  -2  -3    1.01    0.77
 -13  -2  -3    1.04    1.17
  13  -2   3    0.22    0.54
 -13  -2  -3   -1.08    1.34
  13  -2   3    0.65    0.53
 -13  -2  -3    0.76    0.53
 -13  -2  -3    0.38    0.45
 -13   2  -3    1.00    0.43
  13   2   3    0.43    0.57
 -13   2  -3    0.56    1.05
 -13   2  -3    0.29    0.49
 -13   2  -3    0.77    0.51
  14  -2   3   -0.30    0.47
 -14  -2  -3   -0.93    0.70
 -14  -2  -3   -1.01    1.00
 -14  -2  -3   -0.16    0.39
  14  -2   3   -0.21    0.46
 -14  -2  -3   -0.23    0.39
 -14   2  -3   -0.40    0.35
 -14   2  -3    1.78    1.38
 -14   2  -3    0.06    0.45
  14   2   3    0.64    0.49
 -15  -2  -3    1.16    0.94
  15  -2   3   -0.17    0.41
  15  -2   3    0.17    0.48
 -15  -2  -3   -0.47    0.37
 -15  -2  -3   -0.30    0.35
  15   2   3   -0.04    0.47
 -15   2  -3   -0.22    0.32
 -15   2  -3    0.19    0.41
  16  -2   3    0.33    0.47
 -16  -2  -3    0.14    0.41
  16  -2   3   -0.06    0.44
  16   2   3    0.18    0.44
 -16   2  -3   -0.12    0.30
 -16   2  -3    0.80    0.59
 -17  -2  -3    0.77    0.43
  17  -2   3    1.24    0.48
 -17  -2  -3    0.51    0.35
  17  -2   3    0.83    0.40
 -17   2  -3    1.93    0.38
 -17   2  -3    1.75    0.43
  17   2   3    1.14    0.39
 -16  -3   3    0.52    0.33
  16  -3  -3   -0.54    0.36
 -16  -3   3    0.07    0.34
  16  -3  -3    0.21    0.38
 -16   3   3    0.37    0.27
 -16   3   3    0.20    0.34
  15  -3  -3   -0.32    0.41
 -15  -3   3    0.79    0.38
 -15  -3   3    0.25    0.38
  15  -3  -3   -0.10    0.42
 -15   3   3    0.03    0.37
 -15   3   3   -0.20    0.25
 -14  -3   3   -0.94    0.73
 -14  -3   3    0.37    0.37
  14  -3  -3    0.15    0.47
  14  -3  -3    0.66    0.47
 -14  -3   3   -0.26    0.35
  14   3  -3   -0.01    0.29
 -14   3   3   -0.26    0.39
 -14   3   3   -0.22    0.28
  13  -3  -3    4.65    0.86
  13  -3  -3    3.17    1.05
 -13  -3   3    2.92    1.07
 -13  -3   3    4.02    0.80
 -13  -3   3    3.58    0.76
 -13   3   3    2.78    0.77
 -13   3   3    3.35    0.78
 -12  -3   3    3.28    1.36
 -12  -3   3    6.27    0.96
 -12  -3   3    6.32    2.71
 -12  -3   3    3.50    0.83
 -12  -3   3    2.70    1.12
  12  -3  -3    6.17    1.01
  12  -3  -3    5.58    1.02
 -12   3   3    4.32    1.10
 -12   3   3    3.92    0.92
 -12   3   3    3.64    0.89
  11  -3  -3    2.45    0.63
 -11  -3   3    2.31    0.61
 -11  -3   3    0.50    0.53
 -11  -3   3   -0.82    1.16
 -11  -3   3    1.83    1.28
 -11  -3   3    1.48    1.40
 -11   3   3    1.39    0.54
 -11   3   3    1.61    0.84
 -11   3   3    2.28    1.92
 -11   3   3    1.67    0.62
 -10  -3   3   11.40    1.56
 -10  -3   3    7.89    1.50
 -10  -3   3    8.27    2.07
 -10  -3   3    9.75    1.89
 -10   3   3    7.04    1.52
 -10   3   3    8.63    1.58
 -10   3   3    9.20    2.86
 -10   3   3   13.78    2.05
   9  -3  -3    1.43    0.50
  -9  -3   3    1.27    1.22
  -9  -3   3    2.44    0.95
  -9  -3   3    1.92    0.82
  -9  -3   3    0.16    0.63
  -9  -3   3    1.57    0.53
  -9   3   3    1.06    0.54
  -9   3   3    0.80    0.52
  -9   3   3    0.33    1.65
   9   3  -3   -0.19    0.38
  -9   3   3    0.82    0.72
  -8  -3   3   18.01    3.15
  -8  -3   3   15.27    2.37
  -8  -3   3   14.92    2.67
  -8   3   3   15.37    2.61
  -8   3   3   15.57    2.45
  -8   3   3   16.88    2.48
  -8   3   3   22.66    4.02
   7  -3  -3    4.27    0.98
  -7  -3   3    6.15    1.00
  -7  -3   3    5.87    1.51
  -7  -3   3    6.52    1.27
  -7   3   3    8.52    2.36
  -7   3   3    5.51    1.27
   7   3  -3    5.17    1.11
  -7   3   3    4.63    1.06
  -7   3   3    6.10    1.19
   6  -3  -3    2.24    1.44
  -6  -3   3    1.41    0.91
  -6  -3   3    2.45    0.61
  -6  -3   3    2.52    0.88
  -6   3   3    3.01    0.77
   6   3  -3    2.71    0.79
  -6   3   3    2.96    0.88
  -6   3   3    1.18    1.10
  -6   3   3    2.55    0.77
  -5  -3   3   -0.30    0.44
  -5  -3   3    0.89    0.73
  -5   3   3    0.21    0.43
  -5   3   3    0.09    0.63
  -5   3   3    0.58    0.94
  -5   3   3    0.32    0.47
   5   3  -3    0.19    0.74
   5   3  -3    0.08    0.53
   4  -3  -3    6.63    1.89
  -4  -3   3    6.29    1.44
  -4   3   3    9.12    2.38
   4   3  -3    3.42    1.70
   4   3  -3    7.33    1.27
  -4   3   3    6.92    1.62
  -4   3   3    7.23    1.42
  -4   3   3    6.52    1.28
   3  -3  -3    2.06    1.03
  -3  -3   3    0.97    0.74
   3   3  -3    1.50    1.15
   3   3  -3    1.70    0.83
  -3   3   3    1.70    0.65
  -3   3   3    1.34    0.54
  -3   3   3    1.27    1.09
  -3   3   3    2.08    0.77
   3   3  -3    0.86    0.68
  -2  -3   3    3.11    0.99
  -2  -3   3    2.54    0.67
   2  -3  -3    2.57    1.03
  -2  -3   3    1.94    0.83
   2   3  -3    1.70    0.62
   2   3  -3    2.89    1.45
  -2   3   3    4.65    1.66
  -2   3   3    2.55    0.72
  -2   3   3    2.05    0.78
  -2   3   3    2.48    0.66
   2   3  -3    2.23    0.77
  -1  -3   3    1.05    0.53
   1  -3  -3    1.68    0.69
   1  -3  -3    1.15    0.69
  -1  -3   3    1.10    0.87
   1  -3  -3    1.40    0.80
  -1   3   3    1.67    0.73
  -1   3   3    0.19    0.76
  -1   3   3    1.38    0.56
  -1   3   3    0.69    0.48
   1   3  -3    0.40    0.55
   1   3  -3    0.33    0.68
   1   3  -3    1.62    0.99
   1   3  -3    0.88    0.52
   0  -3   3    0.72    0.44
   0  -3  -3   -0.27    0.62
   0  -3   3    0.07    0.69
   0  -3  -3    0.41    0.58
   0  -3  -3   -0.65    0.59
   0   3   3    0.16    0.47
   0   3   3    0.74    0.95
   0   3  -3    2.12    0.98
   0   3  -3   -0.04    0.74
   0   3   3    0.82    0.63
   0   3   3   -0.51    0.40
   0   3  -3   -0.80    0.48
   0   3  -3    0.78    0.50
  -1  -3  -3    1.39    0.70
  -1  -3  -3    1.44    1.30
  -1  -3  -3    0.96    0.72
   1  -3   3    2.40    1.07
   1   3   3    0.80    0.93
   1   3   3    1.14    0.57
  -1   3  -3    1.68    0.91
   1   3   3    1.88    0.74
  -1   3  -3    1.51    0.57
  -1   3  -3    0.83    0.88
   1   3   3    1.95    0.66
  -1   3  -3    1.86    0.66
   2  -3   3   -0.24    0.75
  -2  -3  -3    1.73    0.70
   2   3   3    2.38    0.85
   2   3   3    1.31    0.67
  -2   3  -3    1.10    1.16
  -2   3  -3    1.83    0.83
  -3  -3  -3    0.21    0.59
  -3  -3  -3    1.29    0.88
   3  -3   3    2.91    1.17
   3   3   3    0.97    0.56
  -3   3  -3    1.03    0.50
   3   3   3    0.60    0.69
  -3   3  -3    0.50    0.64
  -3   3  -3    0.89    0.73
  -3   3  -3    0.76    0.51
   4  -3   3    1.05    1.07
  -4  -3  -3    0.93    0.92
  -4  -3  -3   -0.68    0.61
  -4   3  -3    0.61    0.66
   4   3   3    0.35    0.72
   4   3   3    0.27    0.51
  -4   3  -3    0.56    0.67
  -4   3  -3    0.68    0.46
  -4   3  -3   -0.23    0.45
   5  -3   3    1.14    0.51
  -5  -3  -3    1.19    0.50
  -5  -3  -3    1.66    0.83
  -5  -3  -3   -0.01    0.55
  -5   3  -3    0.18    0.99
   5   3   3    1.45    0.64
  -5   3  -3   -0.11    0.71
  -5   3  -3    0.08    0.51
   5   3   3    0.15    0.72
  -5   3  -3   -0.01    0.46
  -6  -3  -3    1.27    1.06
   6  -3   3    1.32    0.56
  -6  -3  -3    3.76    1.03
  -6  -3  -3    2.20    0.59
   6   3   3    0.37    0.75
  -6   3  -3    1.80    0.67
  -6   3  -3    0.55    1.10
  -6   3  -3    1.79    0.65
  -6   3  -3    1.71    0.94
  -7  -3  -3    0.00    0.42
  -7  -3  -3    0.62    0.81
  -7  -3  -3    1.00    1.09
   7  -3   3    0.50    0.49
  -7   3  -3    0.78    0.64
  -7   3  -3    0.72    0.52
  -7   3  -3    2.04    1.52
   7   3   3   -0.46    0.82
  -7   3  -3    0.64    0.82
   8  -3   3    8.16    1.32
  -8  -3  -3    9.33    2.09
  -8  -3  -3    6.64    1.27
  -8  -3  -3    8.11    1.71
  -8   3  -3    5.71    1.37
  -8   3  -3    9.46    1.69
  -8   3  -3    8.14    2.71
  -8   3  -3    7.85    1.43
  -9  -3  -3    0.27    0.43
   9  -3   3    0.42    0.48
  -9  -3  -3   -0.54    0.82
  -9  -3  -3    0.25    0.92
  -9  -3  -3   -0.41    0.72
  -9   3  -3   -0.51    0.93
   9   3   3   -1.62    0.98
  -9   3  -3   -0.50    0.67
  10  -3   3    3.76    0.76
 -10  -3  -3    2.83    0.75
  10  -3   3    2.20    0.78
 -10  -3  -3    2.33    0.64
 -10  -3  -3    2.82    1.09
  10   3   3    1.01    0.57
 -10   3  -3    3.10    0.80
 -10   3  -3    2.07    1.83
 -10   3  -3    3.92    0.89
 -11  -3  -3    0.16    0.52
 -11  -3  -3    0.46    0.55
 -11  -3  -3    1.17    0.84
 -11  -3  -3    1.31    0.96
  11  -3   3    1.11    0.58
 -11   3  -3   -0.92    1.09
 -11   3  -3    0.55    0.43
 -11   3  -3   -0.02    0.49
  12  -3   3    0.25    0.45
 -12  -3  -3    0.18    0.41
 -12  -3  -3    0.15    1.03
 -12  -3  -3    0.40    0.48
 -12   3  -3   -0.24    0.36
 -12   3  -3    0.19    0.47
  13  -3   3    1.23    0.54
 -13  -3  -3    2.92    0.61
 -13  -3  -3    1.71    0.51
  13  -3   3    1.13    0.53
 -13   3  -3    1.23    0.48
 -13   3  -3    2.27    0.57
 -14  -3  -3    0.53    0.39
 -14  -3  -3    0.32    0.38
  14  -3   3    0.26    0.38
  14  -3   3    0.11    0.43
 -14   3  -3    0.42    0.36
 -14   3  -3    0.40    0.42
  15  -3   3    1.27    0.44
 -15  -3  -3    2.21    0.48
 -15  -3  -3    1.29    0.50
  15  -3   3    1.97    0.52
 -15   3  -3    1.79    0.44
 -12  -4   3    0.89    0.38
  12  -4  -3    0.05    0.59
 -12   4   3    0.62    0.39
 -12   4   3    0.14    0.27
 -11  -4   3    1.22    0.42
  11  -4  -3    0.37    0.42
 -11   4   3    0.37    0.38
 -11   4   3    0.33    0.31
 -10  -4   3    3.79    0.86
  10  -4  -3    4.54    0.78
 -10   4   3    4.00    0.80
 -10   4   3    3.23    0.82
 -10   4   3    3.17    0.81
  -9  -4   3    0.49    0.42
   9  -4  -3    0.87    0.50
  -9   4   3   -0.48    0.27
  -9   4   3    0.36    0.56
  -9   4   3    0.23    0.52
  -8  -4   3    0.55    0.47
  -8   4   3    0.44    0.52
  -8   4   3   -0.10    0.37
  -8   4   3    0.03    0.47
  -7  -4   3    0.39    0.50
  -7  -4   3   -0.84    1.19
  -7   4   3    0.30    0.47
  -7   4   3    0.21    0.40
  -7   4   3   -0.41    0.47
  -6  -4   3   -2.12    1.03
  -6  -4   3   -0.02    0.48
  -6   4   3   -0.15    0.52
  -6   4   3   -0.75    0.40
  -6   4   3   -0.85    0.34
  -5  -4   3    1.23    1.07
  -5  -4   3   -0.69    0.52
  -5   4   3    0.01    0.41
  -5   4   3    1.36    0.62
   5   4  -3   -0.03    0.48
  -5   4   3    0.36    0.61
  -4  -4   3   -2.15    0.95
  -4  -4   3    1.71    1.45
   4   4  -3   -0.35    0.46
  -4   4   3    0.22    0.58
   4   4  -3   -0.08    0.52
  -4   4   3   -0.91    0.55
  -4   4   3   -0.28    0.40
  -3  -4   3   -0.29    1.20
  -3  -4   3    1.77    1.07
   3   4  -3    0.63    0.58
  -3   4   3    0.97    0.56
   3   4  -3    0.63    0.57
  -3   4   3    0.87    0.64
  -3   4   3   -1.42    1.81
  -3   4   3    0.22    0.50
  -2  -4   3    0.72    1.10
   2   4  -3    0.10    0.53
  -2   4   3   -0.31    0.49
  -2   4   3   -0.19    0.59
  -2   4   3   -0.32    0.46
   2   4  -3    0.07    0.51
   1   4  -3    1.30    1.30
  -1   4   3    0.13    0.59
   1   4  -3    0.21    0.53
  -1   4   3    0.47    0.53
  -1   4   3    0.37    0.51
   1   4  -3   -0.22    0.49
   0   4  -3    0.86    0.64
   0   4   3    1.30    0.53
   0   4  -3   -0.57    1.18
   0   4   3    1.32    0.63
   0   4  -3    0.30    0.56
   0   4   3    0.08    0.65
   1   4   3    0.28    0.64
  -1   4  -3    1.65    0.68
   1   4   3    0.98    0.59
  -1   4  -3    1.18    1.60
   1   4   3    0.61    0.49
  -1   4  -3    0.33    0.60
  -1   4  -3    0.11    0.79
  -2   4  -3    0.63    0.55
  -2   4  -3    3.43    2.09
   2   4   3    1.45    0.68
  -2   4  -3   -1.84    0.64
   2   4   3    0.20    0.57
  -2   4  -3    0.48    0.53
   2   4   3   -0.25    0.64
   3   4   3   -0.24    0.65
  -3   4  -3    0.90    0.61
  -3   4  -3   -0.75    0.62
   3   4   3    1.42    0.66
  -3   4  -3    0.02    1.38
  -3   4  -3    1.09    0.57
   4  -4   3   -1.62    0.95
  -4   4  -3    0.37    0.50
  -4   4  -3    0.08    0.69
   4   4   3    0.93    0.81
  -4   4  -3   -0.03    0.55
  -4   4  -3   -1.51    1.44
   5  -4   3    0.52    1.05
   5  -4   3   -0.53    0.72
  -5   4  -3    0.08    0.73
  -5   4  -3    0.09    0.45
  -5   4  -3   -0.28    0.44
   6  -4   3   -1.65    1.03
  -6  -4  -3    0.10    0.53
   6  -4   3    0.41    0.58
  -6   4  -3    0.74    0.55
  -6   4  -3    0.18    0.41
  -7  -4  -3    1.89    0.64
   7  -4   3    2.63    0.69
  -7   4  -3    2.71    0.76
  -7   4  -3    2.48    0.71
  -8  -4  -3    1.00    0.55
  -8   4  -3    0.36    0.40
  -8   4  -3    0.60    0.45
   9  -4   3   -0.48    0.43
  -9  -4  -3   -0.16    0.44
  -9   4  -3   -0.19    0.32
  -9   4  -3   -0.08    0.37
  10  -4   3   -0.30    0.38
 -10  -4  -3    0.62    0.43
 -10   4  -3   -0.20    0.30
 -10   4  -3    0.15    0.27
 -11  -4  -3   -0.17    0.38
  11  -4   3    0.35    0.39
 -11   4  -3   -0.09    0.24
 -11   4  -3   -0.25    0.26
 -20   0   4    5.02    0.89
  20   0  -4    5.03    1.01
  20   0  -4    5.41    0.90
  19   0  -4    0.23    0.61
  19   0  -4    0.48    0.43
 -19   0   4    0.17    0.37
  18   0  -4    0.37    0.65
 -18   0   4   -0.62    0.79
 -18   0   4    0.91    0.47
  18   0  -4    0.44    0.50
  17   0  -4    5.08    1.16
 -17   0   4    3.93    1.53
  17   0  -4    5.06    1.12
 -17   0   4    7.05    1.42
 -17   0   4    5.54    1.03
  16   0  -4   13.40    2.14
  16   0  -4   11.20    2.16
 -16   0   4   12.75    2.32
 -16   0   4   14.76    2.07
 -16   0   4   12.21    2.65
 -15   0   4    1.99    0.60
  15   0  -4    3.24    0.83
  15   0  -4    2.24    0.72
 -15   0   4    1.69    0.82
  15   0  -4    1.07    0.55
 -15   0   4    0.31    0.94
 -15   0   4    3.22    1.22
 -14   0   4   19.38    3.34
  14   0  -4   15.96    2.59
  14   0  -4   18.60    2.64
 -14   0   4   16.92    2.68
  14   0  -4   15.67    2.49
 -14   0   4   16.86    2.50
  13   0  -4    0.96    0.65
  13   0  -4    1.00    0.49
 -13   0   4    1.10    0.48
 -13   0   4    0.15    0.38
 -13   0   4    2.55    0.98
 -13   0   4    0.44    0.53
  13   0  -4    1.45    0.60
 -12   0   4   64.95    8.99
  12   0  -4   60.74    8.83
 -12   0   4   64.52    8.92
 -12   0   4   62.68    8.80
  12   0  -4   66.33    8.80
  12   0  -4   64.00    8.91
 -11   0   4   18.43    2.70
 -11   0   4   18.68    2.76
  11   0  -4   17.76    2.79
 -11   0   4   20.91    2.88
  11   0  -4   20.41    2.89
 -11   0   4   18.84    2.94
 -11   0   4   17.75    2.97
  11   0  -4   21.69    2.93
 -10   0   4  206.66   29.25
 -10   0   4  222.05   29.21
 -10   0   4  217.06   29.15
 -10   0   4  208.19   29.04
   9   0  -4    8.75    1.45
  -9   0   4   10.13    1.84
  -9   0   4    9.58    1.41
  -9   0   4    9.01    1.64
  -9   0   4   10.54    1.63
   8   0  -4    9.54    1.41
  -8   0   4    8.68    1.38
  -8   0   4    9.07    1.55
  -8   0   4    9.81    1.49
  -8   0   4    9.42    1.71
   7   0  -4   15.61    2.72
  -7   0   4   18.84    2.63
  -7   0   4   19.23    2.67
  -6   0   4  151.89   19.77
  -6   0   4  146.04   19.80
   6   0  -4  136.18   19.82
  -6   0   4  141.10   19.75
  -6   0   4  147.31   19.74
   5   0  -4    5.86    1.10
  -5   0   4    6.79    1.00
  -5   0   4    4.63    1.00
  -5   0   4    7.00    1.05
   4   0  -4    5.41    0.93
  -4   0   4    5.25    0.81
  -4   0   4    4.91    0.89
  -4   0   4    4.34    0.82
   3   0  -4   13.43    2.03
  -3   0   4   13.87    1.98
  -3   0   4   14.42    2.00
  -2   0   4  156.73   20.59
  -2   0   4  145.76   20.55
   1   0  -4   11.51    1.68
   1   0  -4   10.62    1.71
   1   0  -4   14.88    1.80
  -1   0   4   12.48    1.70
  -1   0   4   12.33    1.73
   0   0   4    5.08    0.81
   0   0   4    6.04    0.92
   0   0  -4    6.38    0.94
   0   0  -4    4.79    0.82
   1   0   4   47.50    6.63
   1   0   4   46.36    6.66
  -1   0  -4   46.41    6.63
  -1   0  -4   50.11    6.67
  -1   0  -4   52.50    6.71
  -2   0  -4  237.91   32.47
  -2   0  -4  238.66   32.42
  -3   0  -4   20.18    2.87
  -3   0  -4   19.85    2.94
  -3   0  -4   20.93    2.90
   3   0   4   20.17    2.88
  -4   0  -4    3.03    0.70
  -4   0  -4    2.62    0.59
  -4   0  -4    2.35    0.61
   4   0   4    2.06    0.59
  -5   0  -4   54.61    7.40
  -5   0  -4   52.23    7.35
  -5   0  -4   54.41    7.44
   5   0   4   51.30    7.38
   6   0   4   58.02    7.31
  -6   0  -4   51.18    7.15
  -6   0  -4   51.82    7.29
  -6   0  -4   53.04    7.24
  -6   0  -4   51.00    7.32
   6   0   4   49.79    7.15
  -7   0  -4   16.07    2.34
  -7   0  -4   16.31    2.46
   7   0   4   16.30    2.54
   7   0   4   16.65    2.37
  -7   0  -4   17.77    2.55
  -7   0  -4   15.79    2.59
   8   0   4   13.17    1.91
   8   0   4   11.45    2.14
  -8   0  -4   18.84    2.48
  -8   0  -4   13.73    2.14
  -8   0  -4   16.40    2.42
  -8   0  -4   10.86    1.86
   9   0   4   34.00    4.69
  -9   0  -4   36.45    4.97
   9   0   4   31.35    4.77
   9   0   4   34.65    4.90
   9   0   4   32.26    4.91
  -9   0  -4   32.90    4.75
  -9   0  -4   33.46    4.82
  -9   0  -4   34.29    4.67
  -9   0  -4   33.04    4.90
  10   0   4    5.12    1.02
  10   0   4    6.75    1.14
 -10   0  -4    6.49    1.01
  10   0   4    6.09    1.22
  10   0   4    4.11    1.28
 -10   0  -4    6.82    1.32
 -10   0  -4    7.31    1.52
 -10   0  -4    6.50    1.10
 -10   0  -4    4.72    1.25
 -11   0  -4    1.12    0.63
  11   0   4    2.46    0.68
  11   0   4    1.84    0.71
 -11   0  -4    0.74    0.67
 -11   0  -4    1.95    0.93
 -11   0  -4    0.90    0.47
  11   0   4    1.56    0.51
 -11   0  -4    0.74    0.41
  12   0   4   12.07    1.81
 -12   0  -4   12.37    1.83
 -12   0  -4    8.81    2.16
 -12   0  -4   11.93    2.23
 -12   0  -4   11.43    2.13
  12   0   4   11.69    2.01
  12   0   4   10.82    1.90
 -13   0  -4    3.70    1.08
 -13   0  -4    3.85    1.38
  13   0   4    3.52    0.92
 -13   0  -4    5.22    1.40
 -13   0  -4    2.33    0.69
  13   0   4    2.03    0.87
 -14   0  -4   19.42    3.04
  14   0   4   17.03    2.62
 -14   0  -4   16.71    3.19
  14   0   4   16.09    2.67
 -14   0  -4   16.42    2.54
  15   0   4   13.03    2.15
  15   0   4   10.88    2.19
 -15   0  -4   13.28    2.78
 -15   0  -4   14.46    2.09
 -15   0  -4   18.88    2.94
 -15   0  -4   13.74    2.23
 -16   0  -4    5.63    1.08
  16   0   4    5.42    1.22
 -16   0  -4    6.89    1.60
  16   0   4    7.12    1.18
 -16   0  -4    5.46    1.12
 -17   0  -4   22.96    3.21
 -17   0  -4   21.86    3.24
 -17   0  -4   24.17    3.74
  17   0   4   21.76    3.22
  18   0   4   13.41    1.96
  18   0   4   11.27    1.87
 -18   0  -4   14.61    1.94
 -18   0  -4   12.05    1.83
  19   0   4    0.67    0.35
 -19   0  -4    0.40    0.34
  19   0   4    0.33    0.49
 -20  -1   4   -0.08    0.29
  20  -1  -4    0.83    0.43
 -20  -1   4    1.08    0.43
 -20   1   4    0.13    0.31
  20   1  -4    0.39    0.44
 -20   1   4    0.31    0.32
  19  -1  -4    1.39    0.92
 -19  -1   4    1.59    0.49
  19  -1  -4    1.24    0.55
 -19   1   4    1.75    0.48
  19   1  -4    1.32    0.61
  18  -1  -4    0.08    0.77
 -18  -1   4   -0.69    0.35
 -18  -1   4   -0.51    0.91
  18  -1  -4   -0.38    0.45
  18  -1  -4    0.23    0.55
  18   1  -4    0.17    0.43
 -18   1   4    0.21    0.42
  18   1  -4    0.23    0.56
 -17  -1   4    0.30    0.44
  17  -1  -4    1.04    0.58
  17  -1  -4   -0.32    0.76
 -17  -1   4    1.06    0.87
 -17  -1   4   -0.13    0.41
 -17  -1   4    2.17    1.11
  17   1  -4    1.20    0.68
  17   1  -4    0.96    0.52
 -17   1   4    0.71    0.96
  16  -1  -4    4.55    1.05
 -16  -1   4    7.40    1.18
 -16  -1   4   11.13    1.72
 -16  -1   4    4.81    1.01
 -16  -1   4    4.59    1.70
  16  -1  -4    4.58    1.27
 -16  -1   4    5.02    1.69
 -16   1   4    9.22    2.48
  16   1  -4    5.88    1.23
  16   1  -4    7.07    1.12
 -15  -1   4    1.21    0.55
 -15  -1   4    1.15    1.01
 -15  -1   4    1.15    1.06
  15  -1  -4    0.50    0.54
 -15  -1   4    0.96    0.49
 -15  -1   4    1.51    0.86
  15  -1  -4    0.11    0.76
  15  -1  -4    0.82    0.61
 -15   1   4   -0.23    0.43
 -15   1   4    1.35    0.87
 -15   1   4    1.53    1.35
  15   1  -4    1.83    0.73
 -15   1   4    0.54    0.91
 -15   1   4    0.26    0.50
  15   1  -4    1.38    0.62
 -14  -1   4    8.37    2.11
  14  -1  -4   15.06    2.06
  14  -1  -4   14.32    1.96
 -14  -1   4   14.07    2.61
 -14  -1   4   13.18    1.87
 -14  -1   4   12.57    2.20
 -14  -1   4   13.35    1.92
  14  -1  -4    8.42    1.97
 -14   1   4   10.95    2.29
 -14   1   4   10.42    2.54
  14   1  -4   13.69    2.00
 -14   1   4   10.20    1.85
 -14   1   4   16.58    2.36
  14   1  -4   10.44    2.00
  13  -1  -4   12.90    2.02
  13  -1  -4   11.66    1.90
 -13  -1   4   11.58    2.13
 -13  -1   4    8.17    2.22
 -13  -1   4    8.38    2.13
 -13  -1   4   11.76    1.90
 -13  -1   4   12.46    1.86
 -13   1   4   15.68    3.06
 -13   1   4   11.68    1.86
 -13   1   4   12.46    2.12
  13   1  -4   14.33    2.02
 -13   1   4   12.52    1.85
 -13   1   4   17.36    2.77
 -12  -1   4    2.07    0.59
  12  -1  -4    2.28    0.70
 -12  -1   4    2.11    1.03
 -12  -1   4    1.14    0.79
 -12  -1   4    2.59    0.64
 -12  -1   4    3.53    0.96
 -12   1   4    1.53    0.86
 -12   1   4    3.14    1.06
 -12   1   4    2.38    0.89
 -12   1   4    1.39    0.58
  12   1  -4    2.51    0.71
 -12   1   4    1.58    0.71
 -12   1   4    2.50    0.64
  12   1  -4    2.86    0.80
 -11  -1   4    8.86    1.73
  11  -1  -4    9.17    1.53
  11  -1  -4    9.55    1.45
 -11  -1   4    8.26    1.43
 -11  -1   4    8.15    1.47
 -11  -1   4    9.94    1.97
 -11   1   4    9.92    1.59
 -11   1   4   10.57    1.69
  11   1  -4    8.82    1.59
 -11   1   4    9.41    1.47
 -11   1   4   10.13    1.94
 -11   1   4   11.67    1.77
  11   1  -4    7.56    1.46
 -10  -1   4   16.33    2.65
 -10  -1   4   17.97    3.01
  10  -1  -4   19.07    2.51
 -10  -1   4   16.82    2.50
  10  -1  -4   20.21    2.61
 -10  -1   4   16.55    2.78
 -10  -1   4   16.58    2.53
 -10   1   4   19.37    2.61
 -10   1   4   17.04    2.54
  10   1  -4   15.69    2.62
 -10   1   4   17.02    2.73
 -10   1   4   16.19    2.64
  10   1  -4   15.68    2.56
  -9  -1   4    0.02    0.48
   9  -1  -4    0.73    0.38
  -9  -1   4    1.12    0.39
  -9  -1   4    0.76    0.54
  -9  -1   4    1.03    0.55
  -9   1   4    0.80    0.57
  -9   1   4    0.49    0.41
  -9   1   4    0.15    0.32
   9   1  -4    1.10    0.74
  -8  -1   4   -0.11    0.32
  -8  -1   4    0.30    1.06
   8  -1  -4   -0.73    0.30
  -8   1   4   -0.21    0.44
   8   1  -4    0.54    0.49
  -8   1   4   -0.19    0.32
   7  -1  -4   96.10   12.81
  -7  -1   4   85.01   12.84
  -7  -1   4   94.72   12.91
  -7  -1   4   92.45   12.92
  -7  -1   4   91.75   12.97
  -7   1   4   98.46   12.98
  -7   1   4   92.97   12.87
   7   1  -4   99.22   12.94
  -7   1   4   95.73   13.07
  -6  -1   4    1.49    0.38
  -6  -1   4    0.95    0.51
   6   1  -4    1.78    0.51
  -6   1   4    1.44    0.71
  -6   1   4    0.75    0.48
  -6   1   4    0.72    0.36
  -5  -1   4   28.91    3.88
  -5  -1   4   29.24    3.95
  -5  -1   4   28.25    3.83
   5   1  -4   27.95    3.90
  -5   1   4   25.67    3.96
  -5   1   4   26.77    3.82
  -5   1   4   26.24    3.91
  -4  -1   4    3.46    0.76
  -4  -1   4    4.25    0.67
  -4  -1   4    3.50    0.70
  -4   1   4    4.73    0.91
  -4   1   4    3.07    0.70
   4   1  -4    3.86    0.75
   4   1  -4    4.49    1.08
  -4   1   4    3.07    0.59
  -3  -1   4   24.45    3.49
  -3  -1   4   24.54    3.44
  -3   1   4   24.88    3.53
   3   1  -4   25.86    3.52
   3   1  -4   24.13    3.62
  -2  -1   4    4.91    1.01
  -2  -1   4    6.26    0.96
  -2   1   4    7.66    1.21
   2   1  -4    8.49    1.43
   2   1  -4    5.46    1.06
   1  -1  -4   30.94    4.51
  -1  -1   4   30.68    4.57
  -1   1   4   35.29    4.61
   1   1  -4   32.93    4.67
   1   1  -4   34.46    4.61
   0  -1   4    7.13    1.16
   0  -1  -4    5.89    0.97
   0  -1  -4    6.37    1.01
   0  -1  -4    5.55    0.92
   0   1  -4    8.70    1.43
   0   1  -4    7.91    1.26
  -1  -1  -4  149.86   20.66
   1  -1   4  152.19   20.77
  -1  -1  -4  157.45   20.73
  -1  -1  -4  145.43   20.64
  -1  -1  -4  150.05   20.66
  -1   1  -4  157.69   20.85
   2  -1   4   61.27    8.17
  -2  -1  -4   55.93    8.04
  -2  -1  -4   56.52    8.11
  -2  -1  -4   62.33    8.04
  -2   1  -4   59.43    8.24
  -2   1  -4   56.66    8.14
   3  -1   4   12.50    2.02
  -3  -1  -4   11.56    1.89
  -3  -1  -4   12.83    1.88
  -3  -1  -4   14.01    2.01
  -3   1  -4   14.67    2.15
  -3   1  -4   12.76    2.02
  -3   1  -4   13.70    1.95
  -4  -1  -4    7.07    1.22
   4  -1   4    6.77    1.39
  -4  -1  -4    8.00    1.28
  -4  -1  -4   11.82    1.92
  -4   1  -4    7.40    1.32
  -4   1  -4    8.28    1.73
  -4   1  -4    8.21    1.45
   5  -1   4  120.86   17.46
  -5  -1  -4  131.78   17.54
  -5  -1  -4  131.84   17.55
  -5  -1  -4  129.92   17.64
  -5  -1  -4  126.14   17.46
  -5   1  -4  122.07   17.78
  -5   1  -4  137.11   17.60
  -5   1  -4  126.79   17.65
  -6  -1  -4   29.31    4.27
  -6  -1  -4   29.40    4.17
  -6  -1  -4   31.11    4.32
  -6  -1  -4   33.47    4.51
   6  -1   4   30.00    4.19
   6  -1   4   27.46    4.44
  -6   1  -4   29.89    4.40
  -6   1  -4   30.61    4.33
  -7  -1  -4    5.88    0.97
  -7  -1  -4    6.53    1.45
  -7  -1  -4    5.94    1.15
   7  -1   4    6.23    1.50
   7  -1   4    6.03    1.02
  -7  -1  -4    6.09    1.19
  -7   1  -4    4.31    1.24
  -7   1  -4    5.76    1.22
   8  -1   4    1.78    0.66
  -8  -1  -4    1.80    0.64
   8  -1   4    2.03    0.83
  -8  -1  -4    1.64    0.77
  -8  -1  -4    2.11    0.60
  -8  -1  -4    1.14    0.61
   8   1   4    2.42    0.65
  -8   1  -4    1.49    0.66
  -8   1  -4    2.25    0.69
  -9  -1  -4    6.93    1.67
   9  -1   4    7.61    1.53
  -9  -1  -4   11.12    1.76
  -9  -1  -4    8.49    1.44
  -9  -1  -4    9.51    1.99
   9  -1   4    8.09    1.92
  -9  -1  -4   11.20    1.59
   9  -1   4    9.66    1.51
   9   1   4   10.45    1.59
   9   1   4   10.88    1.68
  -9   1  -4    9.64    1.74
  -9   1  -4    9.31    1.52
  -9   1  -4   12.87    2.17
 -10  -1  -4   11.13    1.58
 -10  -1  -4   17.39    2.70
 -10  -1  -4    9.75    1.61
  10  -1   4   10.37    1.72
  10  -1   4    6.82    2.06
  10  -1   4    6.86    1.76
 -10  -1  -4   11.64    1.94
 -10  -1  -4   11.76    2.29
  10  -1   4   10.33    1.63
 -10   1  -4    9.73    1.61
 -10   1  -4   12.19    2.00
  10   1   4    9.95    1.68
  10   1   4    9.34    1.72
 -10   1  -4   12.04    2.69
 -11  -1  -4    0.51    0.51
  11  -1   4   -0.30    0.38
  11  -1   4   -0.42    0.47
  11  -1   4   -0.21    0.84
 -11  -1  -4   -0.19    0.55
 -11  -1  -4    0.22    0.36
 -11  -1  -4    0.09    0.80
 -11  -1  -4    0.97    0.66
 -11   1  -4    1.42    0.80
 -11   1  -4    0.53    0.46
  11   1   4   -0.36    0.50
 -11   1  -4   -0.49    0.65
  11   1   4    0.84    0.58
 -11   1  -4    0.93    0.65
 -12  -1  -4    7.56    1.25
  12  -1   4    6.36    1.25
  12  -1   4    9.40    1.44
 -12  -1  -4    7.69    1.35
  12  -1   4    3.45    1.78
 -12  -1  -4    7.45    1.80
 -12  -1  -4   10.73    1.98
 -12  -1  -4    7.35    1.50
 -12   1  -4    9.35    1.71
  12   1   4    6.93    1.42
 -12   1  -4    6.03    1.70
  12   1   4    6.83    1.27
 -12   1  -4    5.52    1.18
 -13  -1  -4    8.92    2.13
  13  -1   4    9.16    1.91
 -13  -1  -4   14.04    2.27
 -13  -1  -4   11.53    1.74
 -13  -1  -4   18.78    3.77
  13  -1   4    9.46    1.78
 -13  -1  -4   10.75    1.80
  13  -1   4   12.31    1.81
 -13   1  -4   12.42    2.16
  13   1   4   10.85    1.77
 -13   1  -4   16.15    2.71
  13   1   4    9.91    1.89
 -13   1  -4   10.18    1.73
  14  -1   4   18.44    2.70
 -14  -1  -4   18.16    3.08
 -14  -1  -4   12.77    3.04
 -14  -1  -4   21.51    3.69
 -14  -1  -4   18.18    2.65
 -14   1  -4   18.90    3.14
 -14   1  -4   22.09    4.29
 -15  -1  -4    4.81    1.18
  15  -1   4    4.43    0.88
  15  -1   4    4.16    0.98
 -15  -1  -4    3.46    0.82
 -15  -1  -4    4.62    0.90
 -15  -1  -4    4.74    1.02
  15  -1   4    2.19    0.91
 -15   1  -4    4.17    0.89
 -15   1  -4    4.19    1.24
  15   1   4    4.06    0.98
 -15   1  -4    4.60    2.52
  16  -1   4    0.52    0.54
  16  -1   4    2.24    0.91
 -16  -1  -4    0.75    0.44
  16  -1   4    0.18    0.46
 -16  -1  -4    0.47    0.45
 -16  -1  -4    0.79    0.80
 -16  -1  -4    0.26    0.61
 -16   1  -4    0.42    0.40
  16   1   4   -0.35    0.50
  16   1   4    0.53    0.53
 -17  -1  -4    2.20    0.53
  17  -1   4    1.40    0.77
 -17  -1  -4    1.54    0.66
  17  -1   4    1.82    0.56
 -17   1  -4    2.12    0.56
  17   1   4    1.40    0.58
  18  -1   4   -0.22    0.63
  18  -1   4    0.27    0.37
 -18  -1  -4    0.42    0.34
 -18  -1  -4   -0.10    0.44
 -18   1  -4    0.27    0.33
 -18   1  -4   -0.16    0.29
  18   1   4    0.04    0.30
 -19  -2   4    0.21    0.28
  19  -2  -4   -0.42    0.47
  19  -2  -4    0.28    0.35
  19   2  -4    0.84    0.37
 -19   2   4    0.22    0.24
  18  -2  -4    1.54    0.61
 -18  -2   4    1.96    0.49
 -18  -2   4    0.81    0.46
  18  -2  -4    1.18    0.50
  18   2  -4    1.96    0.57
 -18   2   4    0.58    0.43
 -18   2   4    1.96    0.40
  17  -2  -4    0.51    0.43
 -17  -2   4    0.90    0.79
 -17  -2   4    0.11    0.40
 -17  -2   4    0.06    0.35
  17  -2  -4    0.35    0.47
 -17   2   4   -0.06    0.30
 -17   2   4   -0.22    0.35
 -17   2   4    0.15    0.36
  17   2  -4    0.25    0.44
  16  -2  -4    0.12    0.46
 -16  -2   4   -0.18    0.37
 -16  -2   4    0.75    0.86
 -16  -2   4   -0.23    0.37
  16  -2  -4    0.46    0.52
 -16   2   4   -0.04    0.40
 -16   2   4    0.09    0.34
  16   2  -4    0.47    0.52
 -15  -2   4   -0.20    0.37
  15  -2  -4    0.37    0.56
 -15  -2   4    0.13    1.08
 -15  -2   4    0.54    0.74
  15  -2  -4    0.50    0.56
 -15  -2   4    0.56    0.46
 -15   2   4    0.72    0.54
 -15   2   4    0.19    0.36
 -15   2   4   -0.02    1.96
  15   2  -4    0.10    0.57
 -14  -2   4    1.93    1.19
 -14  -2   4    2.96    1.01
 -14  -2   4    0.52    1.08
  14  -2  -4    2.22    0.69
 -14  -2   4    1.72    0.77
 -14  -2   4    3.42    0.72
  14   2  -4    2.75    1.11
 -14   2   4    2.47    0.76
 -14   2   4    2.20    0.78
 -14   2   4   -1.47    1.27
 -13  -2   4    5.32    0.97
 -13  -2   4    3.43    1.21
  13  -2  -4    4.35    0.98
 -13  -2   4    3.39    1.43
 -13  -2   4    5.15    1.25
  13  -2  -4    3.28    0.91
 -13  -2   4    5.70    1.00
  13   2  -4    3.52    0.97
 -13   2   4    3.94    0.90
 -13   2   4    5.54    1.24
 -13   2   4    4.61    0.99
 -12  -2   4   28.56    3.81
 -12  -2   4   24.88    3.49
  12  -2  -4   23.27    3.48
  12  -2  -4   25.54    3.56
 -12  -2   4   19.25    3.94
 -12  -2   4   22.06    4.24
 -12  -2   4   29.33    3.50
 -12   2   4   21.96    3.50
  12   2  -4   24.59    3.54
 -12   2   4   23.63    3.67
 -12   2   4   22.75    3.50
 -12   2   4   17.98    4.24
 -11  -2   4    7.61    1.56
 -11  -2   4    9.66    2.07
 -11  -2   4    6.81    1.78
  11  -2  -4    7.52    1.41
 -11  -2   4    7.18    1.27
  11  -2  -4    7.07    1.24
 -11  -2   4    7.59    1.28
  11   2  -4    8.90    1.42
 -11   2   4    5.58    1.25
 -11   2   4    6.88    1.50
 -11   2   4    5.79    1.91
 -11   2   4    8.04    1.36
 -10  -2   4    9.82    1.96
  10  -2  -4    9.27    1.82
 -10  -2   4   13.17    1.76
 -10  -2   4   12.19    2.42
 -10  -2   4   11.37    1.80
  10  -2  -4   11.46    1.71
 -10  -2   4    7.94    1.96
  10   2  -4   12.11    1.81
 -10   2   4   12.11    1.77
 -10   2   4   11.66    1.82
 -10   2   4   10.09    2.43
 -10   2   4   10.43    2.00
   9  -2  -4   -0.49    0.80
  -9  -2   4    0.58    0.48
  -9  -2   4    0.89    0.63
  -9  -2   4    0.49    0.37
  -9  -2   4    1.35    0.80
  -9  -2   4    0.81    0.59
   9  -2  -4   -0.11    0.35
  -9   2   4    0.82    0.44
  -9   2   4    1.38    0.73
  -9   2   4   -0.35    0.62
   9   2  -4    1.12    0.55
  -9   2   4    0.18    0.51
  -8  -2   4   23.09    3.21
   8  -2  -4   21.27    3.21
  -8  -2   4   21.29    3.38
  -8  -2   4   22.90    3.47
  -8  -2   4   18.38    3.40
  -8   2   4   22.59    3.30
  -8   2   4   24.45    3.71
  -8   2   4   24.18    3.37
   8   2  -4   23.10    3.27
  -8   2   4   25.15    3.30
   7  -2  -4   12.97    2.20
  -7  -2   4   15.51    2.19
  -7  -2   4   17.23    2.47
  -7   2   4   14.56    2.29
  -7   2   4   17.41    2.66
  -7   2   4   17.41    2.28
   7   2  -4   15.39    2.24
  -7   2   4   14.85    2.37
   7   2  -4   13.02    2.31
  -6  -2   4   16.82    2.52
  -6  -2   4   15.67    2.27
  -6  -2   4   15.97    2.27
  -6   2   4   17.99    2.71
  -6   2   4   15.14    2.35
  -6   2   4   14.75    2.41
  -5  -2   4    2.39    0.54
  -5  -2   4    3.04    0.68
  -5  -2   4    2.11    0.54
  -5  -2   4    3.22    0.89
   5   2  -4    3.61    1.27
  -5   2   4    3.88    1.17
  -4  -2   4    4.53    0.82
  -4  -2   4    4.56    0.74
  -4  -2   4    3.69    0.89
   4   2  -4    2.07    0.89
  -4   2   4    2.73    1.10
  -3  -2   4   15.61    2.17
  -3  -2   4   15.43    2.25
   3   2  -4   10.14    2.47
  -3   2   4   17.54    2.50
  -2  -2   4   17.22    2.44
  -2  -2   4   17.51    2.53
   2   2  -4   17.00    2.83
  -2   2   4   14.89    2.68
  -1  -2   4    9.12    1.50
   1  -2  -4    8.18    1.35
   1   2  -4    9.29    2.02
  -1   2   4    4.95    1.42
   0  -2   4    3.03    0.74
   0  -2  -4    2.29    0.55
   0  -2  -4    2.75    0.71
   0   2   4    3.40    1.12
   0   2  -4    1.20    0.70
  -1  -2  -4   22.24    2.76
  -1  -2  -4   17.70    2.70
   1  -2   4   19.80    2.93
  -1  -2  -4   18.24    2.68
  -1  -2  -4   18.29    2.70
  -1  -2  -4   20.62    2.88
  -1   2  -4   16.58    3.04
   1   2   4   18.38    3.08
   2  -2   4   42.57    6.34
  -2  -2  -4   44.37    6.27
  -2  -2  -4   45.28    6.12
  -2  -2  -4   43.05    6.12
  -2   2  -4   44.96    6.52
   3  -2   4   28.30    4.56
  -3  -2  -4   30.71    4.34
  -3  -2  -4   30.91    4.50
  -3  -2  -4   28.90    4.33
  -3   2  -4   39.67    5.10
  -4  -2  -4   18.84    2.56
   4  -2   4   16.54    2.45
  -4  -2  -4   14.05    2.48
   4  -2   4   22.45    3.25
  -4  -2  -4   17.95    2.73
  -4  -2  -4   17.06    2.55
  -4   2  -4   17.25    2.57
  -4   2  -4   18.79    2.99
  -4   2  -4   16.84    2.52
   4   2   4   18.27    2.60
   5  -2   4    1.00    0.83
  -5  -2  -4    0.83    0.32
   5  -2   4   -0.76    0.30
  -5  -2  -4   -0.45    0.38
  -5  -2  -4   -0.01    0.42
  -5  -2  -4   -0.12    0.41
  -5   2  -4    0.08    0.39
  -5   2  -4    0.33    0.74
  -5   2  -4   -0.04    0.36
  -5   2  -4   -1.21    0.63
  -6  -2  -4   -0.16    0.30
  -6  -2  -4    0.05    0.45
   6  -2   4    0.41    0.35
   6  -2   4    0.78    1.20
  -6  -2  -4    0.12    0.54
  -6  -2  -4   -0.02    0.45
  -6   2  -4    0.39    0.48
  -6   2  -4   -0.10    0.41
   6   2   4    0.77    0.44
  -6   2  -4    0.47    0.68
  -6   2  -4    0.05    0.39
  -6   2  -4   -0.21    1.24
  -7  -2  -4    2.30    0.59
  -7  -2  -4    3.90    0.94
  -7  -2  -4    1.88    0.94
   7  -2   4    2.73    0.65
  -7  -2  -4    3.42    0.82
  -7  -2  -4    3.20    0.84
   7  -2   4    3.79    1.23
   7  -2   4    2.24    0.76
  -7   2  -4    2.75    0.63
   7   2   4    2.87    0.67
  -7   2  -4    2.32    0.75
  -7   2  -4    2.35    0.71
  -7   2  -4    1.61    1.02
  -7   2  -4    4.47    1.10
  -8  -2  -4    3.12    1.00
   8  -2   4    3.59    0.86
   8  -2   4    3.92    1.52
  -8  -2  -4    2.59    0.83
  -8  -2  -4    2.61    0.96
  -8  -2  -4    3.12    0.69
   8  -2   4    3.58    0.75
  -8  -2  -4    3.78    0.83
  -8   2  -4    4.10    0.83
  -8   2  -4    3.49    0.88
   8   2   4    2.84    0.75
  -8   2  -4    1.32    0.94
  -8   2  -4    5.20    1.14
  -8   2  -4    3.76    0.75
  -9  -2  -4   11.06    1.76
  -9  -2  -4    9.19    1.85
   9  -2   4   10.70    1.69
   9  -2   4   10.39    1.78
  -9  -2  -4   10.81    1.64
  -9  -2  -4   14.55    2.20
   9  -2   4    7.34    2.28
  -9   2  -4   12.04    2.99
  -9   2  -4   10.50    1.85
   9   2   4   10.68    1.74
  -9   2  -4    9.13    1.71
  -9   2  -4    9.88    1.62
 -10  -2  -4    1.85    1.19
 -10  -2  -4    1.75    0.54
 -10  -2  -4    0.93    0.46
 -10  -2  -4    1.02    0.74
 -10  -2  -4   -0.54    0.85
  10  -2   4   -0.61    0.51
  10  -2   4    1.36    0.55
  10   2   4    0.78    0.57
 -10   2  -4   -0.22    0.41
 -10   2  -4    2.01    1.40
 -10   2  -4    1.35    0.55
 -10   2  -4    1.42    0.56
 -11  -2  -4    5.23    1.04
  11  -2   4    6.07    1.17
 -11  -2  -4    5.48    1.64
 -11  -2  -4    8.70    1.22
  11  -2   4    5.36    1.08
 -11  -2  -4    5.98    1.37
  11   2   4    4.25    1.10
 -11   2  -4    6.57    1.09
 -11   2  -4    6.07    1.10
 -11   2  -4    2.14    1.25
 -11   2  -4    5.75    1.17
 -12  -2  -4    2.78    1.27
  12  -2   4    0.59    0.54
 -12  -2  -4    1.33    1.31
 -12  -2  -4    1.36    0.54
 -12  -2  -4    2.54    0.68
  12  -2   4    1.47    0.61
 -12  -2  -4    1.97    0.88
 -12   2  -4    2.41    0.72
 -12   2  -4    0.92    0.99
 -12   2  -4    1.26    0.58
 -12   2  -4    1.49    0.54
  12   2   4    2.08    0.71
 -13  -2  -4    0.99    0.86
 -13  -2  -4    0.12    0.42
  13  -2   4    0.25    0.53
 -13  -2  -4    0.63    1.19
  13  -2   4    0.62    0.56
 -13  -2  -4    0.61    0.52
 -13   2  -4    0.64    0.55
 -13   2  -4   -0.07    0.40
  13   2   4    1.41    0.57
 -13   2  -4    0.59    0.41
 -13   2  -4    0.01    0.98
 -14  -2  -4    3.06    1.01
 -14  -2  -4    1.51    1.33
  14  -2   4    0.98    0.73
  14  -2   4    1.49    0.64
 -14  -2  -4    1.58    0.54
 -14  -2  -4    2.06    0.60
  14   2   4    1.14    1.01
  14   2   4    1.36    0.63
 -14   2  -4    1.45    0.58
 -14   2  -4    1.89    0.53
 -15  -2  -4    0.12    0.36
 -15  -2  -4    0.32    0.40
  15  -2   4   -0.39    0.44
  15  -2   4   -0.21    0.39
 -15  -2  -4    0.73    0.88
 -15   2  -4    0.11    0.42
 -15   2  -4    0.15    0.32
  15   2   4    0.25    0.39
  16  -2   4    0.60    0.40
  16  -2   4    1.23    0.49
 -16  -2  -4    0.45    0.41
 -16  -2  -4    1.57    0.51
  16   2   4    0.97    0.41
 -16   2  -4    0.66    0.42
 -16   2  -4    1.20    0.35
  17  -2   4    1.27    0.43
  17  -2   4    0.98    0.48
 -17  -2  -4    1.62    0.41
 -17   2  -4    1.22    0.35
 -17   2  -4    1.53    0.40
  17   2   4    1.05    0.36
  16  -3  -4   -0.08    0.38
 -16  -3   4   -0.40    0.32
 -16  -3   4    0.19    0.32
  16  -3  -4   -0.10    0.36
 -16   3   4    0.34    0.28
 -16   3   4   -0.21    0.33
  15  -3  -4    0.27    0.43
 -15  -3   4   -0.21    0.36
 -15  -3   4    0.00    0.34
  15  -3  -4    0.23    0.44
 -15   3   4   -0.16    0.24
 -15   3   4    0.19    0.34
 -14  -3   4    1.25    0.47
 -14  -3   4    2.01    0.94
 -14  -3   4    0.68    0.46
  14  -3  -4    1.34    0.53
  14  -3  -4    1.22    0.52
 -14   3   4    1.00    0.41
  14   3  -4    0.42    0.36
 -13  -3   4   -0.23    0.37
 -13  -3   4    0.45    0.85
  13  -3  -4    0.42    0.49
  13  -3  -4    1.50    0.74
 -13  -3   4    0.69    0.46
 -13   3   4    0.27    0.34
 -13   3   4    0.45    0.45
  13   3  -4    0.32    0.37
 -12  -3   4    3.35    1.07
 -12  -3   4    1.84    0.57
 -12  -3   4   -0.18    1.17
  12  -3  -4    2.24    0.64
 -12  -3   4   -0.30    1.25
 -12  -3   4    2.32    0.60
  12  -3  -4    1.83    0.79
 -12   3   4    1.81    0.62
  12   3  -4    2.06    0.53
 -12   3   4    1.97    0.93
 -12   3   4    2.16    0.61
 -11  -3   4   -0.11    0.47
 -11  -3   4   -0.71    1.01
 -11  -3   4   -0.24    0.39
 -11  -3   4   -0.51    1.22
 -11  -3   4   -0.48    0.68
 -11   3   4    0.41    0.49
 -11   3   4   -0.13    0.34
  11   3  -4    0.05    0.40
 -11   3   4    0.62    2.15
 -11   3   4   -0.89    0.61
 -10  -3   4    1.44    0.50
 -10  -3   4    0.99    1.07
  10  -3  -4    1.42    0.54
 -10  -3   4    1.07    1.21
 -10  -3   4    1.13    0.59
 -10  -3   4    1.07    0.91
 -10   3   4    0.41    0.43
  10   3  -4    0.47    0.43
 -10   3   4    0.69    0.54
 -10   3   4    0.27    1.67
 -10   3   4    0.58    0.73
   9  -3  -4    8.65    1.41
  -9  -3   4    6.86    1.95
  -9  -3   4   12.54    2.82
  -9  -3   4    6.79    1.43
  -9  -3   4    9.21    1.71
  -9   3   4   10.68    1.83
  -9   3   4   12.48    1.72
  -9   3   4    7.32    1.45
  -8  -3   4    4.46    1.17
  -8  -3   4    5.79    1.63
  -8  -3   4    4.30    0.92
  -8   3   4    4.08    1.02
  -8   3   4    3.61    1.69
  -8   3   4    6.90    1.14
  -8   3   4    5.07    1.20
   7  -3  -4   22.90    3.24
  -7  -3   4   23.18    3.23
  -7  -3   4   20.49    3.57
  -7  -3   4   25.48    3.52
  -7   3   4   19.77    3.29
  -7   3   4   23.73    3.35
  -7   3   4   17.73    4.05
   7   3  -4   24.11    3.38
  -7   3   4   23.51    3.46
  -6  -3   4    4.64    0.90
  -6  -3   4    3.63    1.17
   6  -3  -4    6.13    1.98
  -6   3   4    5.90    1.04
  -6   3   4    5.91    1.11
   6   3  -4    3.70    0.99
  -6   3   4    8.22    2.25
  -6   3   4    5.24    1.20
  -5  -3   4    7.78    2.01
  -5  -3   4   11.53    1.77
  -5   3   4   11.48    1.96
  -5   3   4   14.95    3.11
  -5   3   4   11.92    1.85
   5   3  -4   13.16    1.93
  -5   3   4   11.69    1.94
  -4  -3   4    0.71    0.46
   4  -3  -4    1.51    1.01
  -4  -3   4    0.73    0.71
  -4   3   4    0.83    0.64
   4   3  -4    0.46    0.99
   4   3  -4    0.55    0.50
   4   3  -4   -0.33    0.61
  -4   3   4    1.40    1.09
  -4   3   4    0.27    0.44
  -4   3   4    0.96    0.52
  -3  -3   4    0.18    0.66
   3  -3  -4    0.99    0.95
  -3  -3   4   -0.68    0.52
   3   3  -4   -0.59    0.55
  -3   3   4    0.50    0.74
   3   3  -4    0.71    0.92
  -3   3   4   -0.22    0.45
  -3   3   4    0.98    0.95
  -3   3   4    0.12    0.47
  -2  -3   4    0.05    0.46
   2  -3  -4   -0.82    0.77
   2   3  -4    1.27    0.53
  -2   3   4    0.42    0.96
   2   3  -4    0.52    1.96
   2   3  -4    0.58    0.57
  -2   3   4    1.54    0.59
  -2   3   4    0.18    0.62
  -2   3   4    0.31    0.49
  -1  -3   4   -0.34    0.67
  -1  -3   4    0.69    0.42
   1  -3  -4    1.13    0.82
  -1   3   4   -0.10    0.66
  -1   3   4    1.16    0.64
  -1   3   4    0.39    0.44
   1   3  -4    0.16    0.55
  -1   3   4    0.43    0.48
   1   3  -4   -0.68    0.80
   1   3  -4   -0.22    0.45
   0  -3   4    2.85    0.78
   0  -3  -4    2.53    0.95
   0  -3   4    2.12    1.06
   0   3   4    3.14    0.82
   0   3  -4    1.62    0.69
   0   3   4    3.18    1.50
   0   3  -4    1.01    0.72
   0   3   4    2.68    0.68
   0   3   4    1.57    0.67
   0   3  -4    1.08    0.97
   0   3  -4    2.80    0.74
  -1  -3  -4    0.78    0.62
   1  -3   4    0.23    0.86
  -1  -3  -4    1.78    0.86
  -1   3  -4    2.30    2.13
   1   3   4    0.98    0.67
   1   3   4    0.07    0.57
   1   3   4    0.41    0.84
  -1   3  -4    1.57    0.98
  -2  -3  -4    3.00    0.89
   2  -3   4    1.91    1.15
  -2   3  -4    4.16    0.87
   2   3   4    3.48    0.82
   2   3   4    2.61    0.91
  -2   3  -4    2.96    1.37
  -2   3  -4    3.93    0.93
  -2   3  -4    4.30    1.03
  -3  -3  -4   11.77    2.05
   3  -3   4    8.25    2.27
  -3  -3  -4   12.67    2.43
  -3   3  -4   12.72    1.94
   3   3   4   17.00    2.86
  -3   3  -4   11.85    1.97
  -3   3  -4   13.41    2.10
   3   3   4   11.48    2.03
  -4  -3  -4    4.61    1.13
  -4  -3  -4    3.93    0.96
  -4  -3  -4    4.18    1.40
   4  -3   4    6.30    1.96
   4  -3   4    4.08    0.87
  -4   3  -4    5.16    1.08
   4   3   4    4.76    1.07
  -4   3  -4    4.98    0.99
  -4   3  -4    4.39    1.21
   4   3   4    4.59    1.05
  -5  -3  -4    0.25    0.48
  -5  -3  -4   -0.79    0.71
   5  -3   4   -0.47    0.41
  -5  -3  -4    1.14    0.95
  -5   3  -4    1.54    0.83
  -5   3  -4    0.07    0.92
  -5   3  -4   -0.71    0.42
  -5   3  -4    0.45    0.52
   5   3   4   -0.34    0.68
  -6  -3  -4    0.71    0.65
  -6  -3  -4    2.27    0.89
  -6   3  -4    2.61    1.58
  -6   3  -4    1.14    0.62
  -6   3  -4    1.09    0.93
  -6   3  -4    1.60    0.69
   6   3   4    2.18    0.88
  -7  -3  -4    4.71    0.91
  -7  -3  -4    3.73    1.53
   7  -3   4    5.41    0.94
  -7  -3  -4    4.59    1.22
  -7   3  -4    4.39    1.03
  -7   3  -4    1.67    1.47
  -7   3  -4    5.07    1.05
  -7   3  -4    4.76    1.26
  -8  -3  -4    6.18    1.40
   8  -3   4    5.00    1.01
  -8  -3  -4    6.09    1.02
  -8  -3  -4    5.96    1.82
  -8   3  -4    7.15    1.22
  -8   3  -4    1.36    1.45
  -8   3  -4    5.66    1.15
  -9  -3  -4    0.47    1.13
   9  -3   4    0.60    0.48
  -9  -3  -4    0.26    0.43
  -9  -3  -4    0.07    0.69
  -9  -3  -4    1.27    0.94
   9  -3   4    0.78    0.65
  -9   3  -4    0.06    0.40
  -9   3  -4    0.32    1.36
  -9   3  -4    0.61    0.59
   9   3   4    0.32    0.83
  10  -3   4   -0.12    0.56
 -10  -3  -4    3.05    1.06
  10  -3   4    1.36    0.55
 -10  -3  -4    2.38    0.59
 -10  -3  -4    1.35    0.62
 -10  -3  -4    1.13    0.94
  10   3   4    0.09    0.90
 -10   3  -4    0.87    0.62
 -10   3  -4    2.61    1.75
 -10   3  -4    0.50    0.47
 -11  -3  -4    3.68    1.24
  11  -3   4    1.33    0.58
 -11  -3  -4    2.10    0.65
  11  -3   4    1.69    0.63
 -11  -3  -4    1.73    0.56
 -11   3  -4    1.46    0.63
 -11   3  -4    1.83    0.58
  12  -3   4    0.79    0.48
 -12  -3  -4    0.88    0.61
  12  -3   4    0.35    0.44
 -12  -3  -4   -0.27    0.41
 -12   3  -4   -0.13    0.32
 -12   3  -4    0.25    0.44
  13  -3   4    2.36    0.65
 -13  -3  -4    2.79    0.63
  13  -3   4    1.54    0.57
 -13  -3  -4    1.73    0.57
 -13   3  -4    2.45    0.59
 -13   3  -4    3.24    0.74
 -14  -3  -4    1.01    0.48
 -14  -3  -4    1.24    0.40
  14  -3   4    0.96    0.59
  14  -3   4    0.46    0.39
 -14   3  -4    1.02    0.67
 -14   3  -4    1.16    0.42
 -12  -4   4    3.94    0.68
 -12   4   4    3.22    0.69
 -11  -4   4    4.64    0.79
  11  -4  -4    4.63    0.79
 -11   4   4    3.59    0.79
 -11   4   4    4.39    0.82
 -10  -4   4    1.49    0.54
  10  -4  -4    1.76    0.54
 -10   4   4    1.11    0.55
 -10   4   4    1.56    0.53
 -10   4   4    1.68    0.59
  -9  -4   4    0.16    0.39
   9  -4  -4   -0.14    0.50
  -9   4   4   -0.02    0.35
  -9   4   4   -0.30    0.50
  -9   4   4   -0.91    0.53
  -8  -4   4    0.96    0.48
  -8   4   4   -0.82    0.47
  -8   4   4   -0.76    0.45
  -8   4   4    0.06    0.37
  -7  -4   4   -0.06    0.48
  -7  -4   4    1.42    1.66
  -7   4   4    0.34    0.45
  -7   4   4   -0.05    0.47
  -7   4   4   -0.18    0.47
  -6  -4   4    3.15    0.68
  -6  -4   4    0.89    1.07
  -6   4   4    2.03    0.67
  -6   4   4    2.13    0.68
  -6   4   4    2.88    0.85
  -5  -4   4   -1.54    0.90
  -5  -4   4   -0.15    0.54
  -5   4   4    0.15    0.53
   5   4  -4    0.69    0.63
  -5   4   4   -0.08    0.44
  -5   4   4    0.50    0.56
  -4  -4   4    0.33    1.34
  -4  -4   4   -0.36    0.95
   4   4  -4   -0.56    0.45
  -4   4   4    0.22    0.54
  -4   4   4   -0.13    0.44
  -4   4   4   -0.01    0.53
   4   4  -4    0.52    0.59
  -3  -4   4   -0.86    1.00
  -3  -4   4    1.11    1.12
   3   4  -4    1.36    0.66
  -3   4   4   -0.39    0.50
   3   4  -4    0.26    0.51
  -3   4   4    0.77    0.60
  -3   4   4   -0.14    0.46
  -2   4   4   -0.31    0.57
   2   4  -4    0.13    0.52
   2   4  -4   -1.92    0.95
  -2   4   4    0.51    0.50
  -2   4   4   -0.11    0.50
   2   4  -4   -0.63    0.46
  -1  -4   4    1.02    1.69
   1   4  -4   -0.80    1.21
   1   4  -4   -0.15    0.53
  -1   4   4    0.54    0.59
  -1   4   4    0.24    0.63
   1   4  -4    0.59    0.60
  -1   4   4    0.26    0.50
   0  -4   4    2.33    1.78
   0   4  -4    0.82    0.59
   0   4   4    0.30    0.62
   0   4  -4    0.30    0.51
   0   4   4    0.87    0.65
   0   4  -4    0.40    1.21
   0   4   4    0.43    0.45
   1  -4   4    5.68    1.81
  -1   4  -4    2.51    0.72
  -1   4  -4    0.22    1.45
   1   4   4    2.09    0.80
  -1   4  -4    1.11    0.59
   1   4   4    1.62    0.68
   1   4   4   -0.10    0.54
   2  -4   4    1.70    2.53
  -2   4  -4    0.37    0.55
   2   4   4    1.10    0.59
   2   4   4    0.41    0.64
  -2   4  -4    0.30    0.50
  -2   4  -4    1.05    1.55
   3  -4   4   -0.66    1.12
   3   4   4   -0.32    0.60
  -3   4  -4   -0.24    0.51
  -3   4  -4    1.62    1.50
  -3   4  -4    0.32    0.54
   4  -4   4    3.07    1.21
   4   4   4    1.02    0.79
  -4   4  -4    4.03    0.89
  -4   4  -4    3.50    0.85
  -5  -4  -4    0.39    0.63
   5  -4   4    0.43    0.60
   5  -4   4   -0.24    1.04
  -5   4  -4    0.05    0.46
  -5   4  -4   -0.18    0.48
   5   4   4    0.57    0.82
   6  -4   4    4.34    1.46
  -6  -4  -4    4.87    0.94
   6  -4   4    4.74    0.95
  -6   4  -4    4.83    1.04
  -6   4  -4    3.86    0.96
  -7  -4  -4    0.02    0.52
   7  -4   4   -0.60    0.50
  -7   4  -4    0.46    0.45
  -7   4  -4   -0.26    0.41
  -8  -4  -4    0.68    0.79
   8  -4   4    0.44    0.54
  -8   4  -4   -0.01    0.56
  -8   4  -4   -0.49    0.33
   9  -4   4    0.21    0.41
  -9  -4  -4   -0.11    0.43
  -9   4  -4    0.17    0.31
  -9   4  -4    0.25    0.37
 -10  -4  -4    0.01    0.40
  10  -4   4    0.09    0.38
 -10   4  -4   -0.19    0.23
 -10   4  -4    0.47    0.34
  20   0  -5   -0.34    0.38
 -20   0   5    0.41    0.43
 -20   0   5   -0.07    0.50
  20   0  -5   -0.95    0.45
  19   0  -5    0.39    0.42
 -19   0   5   -0.14    0.35
  19   0  -5   -1.07    0.51
  18   0  -5   -0.71    0.57
 -18   0   5    1.25    0.91
 -18   0   5   -0.55    0.38
  18   0  -5    0.60    0.53
 -17   0   5    0.07    0.82
  17   0  -5   -0.16    0.58
  17   0  -5    0.11    0.56
 -17   0   5   -0.07    0.43
 -17   0   5   -0.16    1.03
  16   0  -5    0.09    0.45
 -16   0   5   -0.58    0.39
 -16   0   5    0.64    0.77
  16   0  -5   -0.74    0.59
 -16   0   5   -0.23    0.94
 -15   0   5   -0.08    0.41
  15   0  -5   -0.63    0.54
 -15   0   5   -0.80    0.61
 -15   0   5   -0.94    0.75
  15   0  -5    0.53    0.56
 -15   0   5    0.08    0.90
  15   0  -5   -0.01    0.45
  14   0  -5    0.16    0.53
 -14   0   5   -0.42    0.37
 -14   0   5    0.48    0.60
  14   0  -5    0.34    0.47
 -14   0   5    0.35    0.76
  14   0  -5   -0.16    0.57
 -14   0   5   -1.26    0.66
 -13   0   5   -0.03    0.49
  13   0  -5   -0.14    0.46
 -13   0   5    0.05    0.36
 -13   0   5    0.99    0.67
 -13   0   5    0.01    0.58
  13   0  -5   -0.27    0.60
 -13   0   5   -0.19    0.42
  13   0  -5    0.78    0.45
 -12   0   5   -0.99    0.33
  12   0  -5   -0.32    0.37
  12   0  -5    0.99    0.52
 -12   0   5   -0.31    0.42
 -12   0   5   -0.15    0.44
  12   0  -5   -0.41    0.59
 -12   0   5    0.76    0.62
 -12   0   5    0.21    0.42
 -11   0   5   -0.35    0.36
 -11   0   5    0.39    0.52
 -11   0   5   -0.33    0.30
  11   0  -5   -1.18    0.56
  11   0  -5    0.03    0.39
  11   0  -5    0.24    0.45
 -11   0   5   -0.04    0.28
 -11   0   5    0.39    0.44
  10   0  -5    0.33    0.36
 -10   0   5   -0.03    0.30
 -10   0   5    0.38    0.37
 -10   0   5    0.63    0.48
 -10   0   5    0.25    0.46
  10   0  -5   -0.72    0.69
  -9   0   5    0.23    0.31
  -9   0   5    0.41    0.43
  -9   0   5   -0.22    0.39
   9   0  -5    0.05    0.36
  -8   0   5   -0.21    0.28
  -8   0   5    0.22    0.46
  -8   0   5   -0.05    0.41
  -8   0   5    0.30    0.40
  -7   0   5    0.28    0.34
  -7   0   5   -0.34    0.25
   7   0  -5   -0.33    0.42
  -7   0   5    0.19    0.30
  -6   0   5    0.32    0.28
  -6   0   5   -0.23    0.22
  -6   0   5   -0.25    0.23
  -5   0   5    0.15    0.22
  -5   0   5   -0.15    0.28
   5   0  -5    0.05    0.27
  -5   0   5   -0.05    0.22
  -4   0   5    0.15    0.24
   4   0  -5    0.32    0.41
  -4   0   5   -0.05    0.24
  -3   0   5    0.16    0.24
  -3   0   5   -0.16    0.22
  -3   0   5    0.17    0.26
   3   0  -5    0.35    0.26
  -2   0   5    0.36    0.27
   2   0  -5   -0.07    0.16
   2   0  -5    0.03    0.22
  -2   0   5   -0.17    0.20
   1   0  -5   -0.21    0.19
  -1   0   5    0.09    0.25
  -1   0   5    0.17    0.21
   1   0  -5   -0.08    0.20
   1   0  -5   -0.35    0.23
   0   0   5   -0.07    0.18
   0   0  -5   -0.15    0.23
   0   0  -5    0.02    0.21
   0   0  -5   -0.10    0.18
   0   0   5    0.13    0.27
   1   0   5   -0.20    0.22
  -1   0  -5   -0.02    0.25
  -1   0  -5    0.13    0.30
  -1   0  -5    0.04    0.21
   1   0   5   -0.02    0.19
   2   0   5   -0.01    0.23
  -2   0  -5    0.11    0.23
  -2   0  -5   -0.01    0.21
  -2   0  -5   -0.22    0.28
   3   0   5   -0.07    0.22
  -3   0  -5    0.25    0.35
  -3   0  -5    0.22    0.28
  -3   0  -5    0.06    0.23
   4   0   5    0.21    0.30
  -4   0  -5   -0.28    0.34
  -4   0  -5   -0.10    0.29
  -4   0  -5   -0.16    0.32
  -5   0  -5    0.01    0.31
  -5   0  -5   -0.53    0.37
  -5   0  -5    0.03    0.35
   5   0   5    0.11    0.32
  -6   0  -5    0.34    0.57
   6   0   5   -0.42    0.28
  -6   0  -5    0.12    0.28
  -6   0  -5   -0.02    0.37
  -6   0  -5    0.18    0.40
   7   0   5    0.27    0.33
  -7   0  -5   -0.17    0.27
  -7   0  -5   -0.15    0.46
   7   0   5   -0.30    0.40
  -7   0  -5   -0.77    0.84
  -7   0  -5   -0.29    0.39
  -8   0  -5   -0.25    0.36
  -8   0  -5   -0.27    0.38
   8   0   5    0.00    0.50
  -8   0  -5   -0.27    0.53
   8   0   5    0.51    0.47
   8   0   5    0.29    0.31
  -8   0  -5   -0.26    0.28
  -8   0  -5    0.55    0.46
   9   0   5   -0.11    0.50
  -9   0  -5   -0.09    0.29
   9   0   5   -0.25    0.47
  -9   0  -5   -0.37    0.36
  -9   0  -5   -0.54    0.47
   9   0   5   -0.57    0.45
  -9   0  -5   -0.29    0.46
   9   0   5   -0.29    0.30
  -9   0  -5   -0.68    0.36
 -10   0  -5   -0.39    0.36
 -10   0  -5    0.08    0.30
  10   0   5   -0.16    0.61
  10   0   5   -0.13    0.54
 -10   0  -5   -0.31    0.55
  10   0   5    1.02    0.53
 -10   0  -5   -0.66    0.33
  10   0   5    0.08    0.35
 -10   0  -5    0.02    0.52
 -11   0  -5   -0.37    0.49
  11   0   5    0.27    0.54
 -11   0  -5   -0.47    0.53
 -11   0  -5   -0.15    0.58
  11   0   5    0.34    0.92
 -11   0  -5   -0.31    0.33
  11   0   5    0.16    0.37
  12   0   5   -0.13    0.49
  12   0   5    0.37    0.65
 -12   0  -5   -0.50    0.72
  12   0   5   -0.29    0.40
 -12   0  -5    0.12    0.51
 -12   0  -5   -0.07    0.34
 -12   0  -5   -0.29    0.39
  13   0   5    0.30    0.60
  13   0   5   -0.27    0.58
 -13   0  -5   -0.04    0.91
 -13   0  -5   -0.42    0.43
 -13   0  -5    0.12    0.68
  13   0   5   -0.06    0.44
  14   0   5    0.27    0.52
 -14   0  -5    0.40    0.51
 -14   0  -5   -0.15    0.40
  14   0   5   -0.13    0.61
 -14   0  -5    0.57    1.02
 -14   0  -5    0.30    0.73
 -15   0  -5    0.65    0.73
  15   0   5    0.00    0.49
  15   0   5   -0.22    0.57
 -15   0  -5    2.75    2.35
 -15   0  -5   -0.24    0.46
 -15   0  -5   -0.12    0.39
  16   0   5    0.27    0.52
 -16   0  -5   -0.21    0.40
 -16   0  -5    0.71    0.78
  16   0   5   -0.66    0.39
 -16   0  -5    0.27    0.46
 -17   0  -5   -0.43    0.34
 -17   0  -5    0.17    0.60
  17   0   5    0.35    0.53
  17   0   5   -0.48    0.42
 -18   0  -5   -0.26    0.31
 -18   0  -5    0.31    0.34
  18   0   5    0.65    0.38
  18   0   5    0.24    0.43
 -20  -1   5    0.19    0.31
  20  -1  -5    0.07    0.38
 -20   1   5    0.28    0.49
  20   1  -5   -0.36    0.43
  19  -1  -5   -2.06    0.64
  19  -1  -5    0.07    0.97
 -19  -1   5    0.38    0.58
  19   1  -5   -0.36    0.65
 -19   1   5    0.07    0.39
 -18  -1   5    0.56    0.45
  18  -1  -5    1.35    0.53
 -18  -1   5    0.60    0.93
  18  -1  -5    0.94    0.59
  18  -1  -5    2.25    0.94
 -18   1   5    0.86    0.46
  18   1  -5    0.35    0.64
  18   1  -5   -0.15    0.59
  17  -1  -5    1.70    0.65
 -17  -1   5    0.65    0.78
  17  -1  -5    1.53    0.72
 -17  -1   5    0.96    0.49
  17  -1  -5    1.01    0.91
 -17  -1   5    2.12    1.28
 -17   1   5    2.19    0.60
 -17   1   5    0.98    1.04
  17   1  -5    1.36    0.74
  17   1  -5    0.62    0.54
 -16  -1   5    0.63    0.75
 -16  -1   5    1.13    0.47
 -16  -1   5    0.16    1.05
  16  -1  -5   -0.90    0.79
  16  -1  -5    1.43    0.62
 -16  -1   5   -2.04    1.01
 -16  -1   5    0.73    0.48
  16  -1  -5    0.35    0.50
 -16   1   5   -1.69    1.07
  16   1  -5    1.14    0.68
  16   1  -5    0.13    0.52
 -16   1   5    0.33    0.46
 -16   1   5   -0.47    0.70
 -16   1   5    3.23    1.57
  15  -1  -5    1.03    0.82
 -15  -1   5    0.28    0.43
  15  -1  -5    0.27    0.52
 -15  -1   5    0.06    0.41
 -15  -1   5   -0.04    0.73
 -15  -1   5    0.08    0.96
 -15  -1   5    0.24    0.88
  15  -1  -5    0.47    0.61
 -15   1   5   -0.21    0.42
  15   1  -5   -0.61    0.56
 -15   1   5    0.37    0.70
 -15   1   5   -0.46    0.43
  15   1  -5    0.39    0.55
 -15   1   5   -0.15    0.73
 -15   1   5    0.29    1.33
 -14  -1   5   10.46    2.16
 -14  -1   5    6.45    1.77
 -14  -1   5    8.87    1.70
 -14  -1   5    8.00    1.34
  14  -1  -5    7.29    1.38
 -14  -1   5    7.73    1.35
  14  -1  -5    9.06    1.46
 -14   1   5    5.85    1.76
 -14   1   5    7.88    1.38
 -14   1   5    9.26    1.58
 -14   1   5   10.62    2.05
  14   1  -5    6.98    1.48
  13  -1  -5   20.20    2.93
 -13  -1   5   19.20    3.38
 -13  -1   5   21.76    3.51
 -13  -1   5   13.69    3.11
 -13  -1   5   18.79    2.86
 -13  -1   5   20.74    2.85
 -13   1   5   20.98    3.20
 -13   1   5   22.01    3.01
 -13   1   5   19.13    2.86
 -13   1   5   20.12    3.33
  13   1  -5   21.00    2.91
  13   1  -5   18.90    2.97
 -13   1   5   18.18    2.81
  12  -1  -5   12.37    1.65
 -12  -1   5   10.06    1.61
 -12  -1   5    7.74    1.90
  12  -1  -5   10.49    1.69
 -12  -1   5    8.65    1.79
 -12  -1   5   10.92    1.67
 -12   1   5   12.52    1.68
  12   1  -5    8.89    1.72
 -12   1   5   10.02    1.82
  12   1  -5    8.49    1.63
 -12   1   5    9.94    2.53
 -12   1   5    9.85    1.62
 -12   1   5   11.55    2.13
 -12   1   5   11.63    1.81
 -11  -1   5    2.32    0.56
  11  -1  -5    1.73    0.55
 -11  -1   5    1.69    0.70
  11  -1  -5    1.65    0.64
 -11  -1   5    1.70    0.60
 -11  -1   5    1.94    1.37
 -11  -1   5    2.42    0.89
 -11   1   5    2.29    0.66
  11   1  -5    2.44    0.65
 -11   1   5    2.99    0.68
  11   1  -5    2.68    0.74
 -11   1   5    2.90    0.95
 -11   1   5    1.05    0.81
 -11   1   5    2.17    0.79
 -10  -1   5    0.38    0.64
  10  -1  -5   -0.35    0.55
 -10  -1   5    0.65    0.46
 -10  -1   5    1.14    0.60
 -10  -1   5    1.39    0.69
 -10  -1   5    0.39    0.36
  10  -1  -5    0.59    0.39
 -10   1   5    0.41    0.61
 -10   1   5    0.55    0.49
 -10   1   5    0.35    0.46
  10   1  -5    0.83    0.52
  10   1  -5    0.20    0.50
  -9  -1   5   14.39    2.42
  -9  -1   5   15.19    2.30
   9  -1  -5   16.72    2.31
  -9   1   5   17.35    2.39
  -9   1   5   15.65    2.51
  -9   1   5   15.92    2.61
  -8  -1   5    7.37    1.29
  -8  -1   5    7.41    1.43
   8  -1  -5    7.63    1.27
  -8  -1   5    9.36    1.40
   8   1  -5    7.36    1.54
  -8   1   5    9.83    1.43
  -8   1   5    8.63    1.73
  -8   1   5   11.99    1.80
  -7  -1   5   40.62    5.58
   7  -1  -5   40.47    5.57
  -7  -1   5   41.71    5.76
  -7  -1   5   38.61    5.60
  -7   1   5   39.74    5.73
  -7   1   5   39.48    5.61
  -7   1   5   43.28    5.81
   7   1  -5   40.64    5.74
  -6  -1   5    3.19    0.66
  -6  -1   5    2.85    0.79
  -6   1   5    3.24    0.89
   6   1  -5    3.45    0.82
  -6   1   5    3.02    0.62
  -6   1   5    3.13    0.77
  -5  -1   5    0.19    0.27
  -5  -1   5   -0.19    0.21
   5   1  -5   -0.11    0.40
  -5   1   5    0.28    0.34
  -5   1   5    0.18    0.19
  -5   1   5    0.20    0.37
   5   1  -5   -0.48    0.30
  -4  -1   5    0.44    0.33
  -4  -1   5    0.42    0.34
  -4   1   5    1.34    0.38
   4   1  -5    0.65    0.40
   4   1  -5    0.35    0.49
  -4   1   5    0.78    0.44
  -3  -1   5   26.97    3.75
   3   1  -5   26.66    3.87
   3   1  -5   25.70    3.78
  -3   1   5   26.50    3.74
  -2  -1   5   -0.02    0.19
  -2  -1   5    0.19    0.27
   2  -1  -5    0.54    0.31
   2   1  -5   -0.12    0.31
  -2   1   5   -0.37    0.36
   2   1  -5   -0.02    0.28
   1  -1  -5   93.53   13.50
   1  -1  -5   96.12   13.53
  -1  -1   5  100.50   13.51
  -1  -1   5  100.67   13.57
   1   1  -5   93.40   13.64
   1   1  -5   98.22   13.60
  -1   1   5  100.66   13.49
  -1   1   5  107.21   13.58
   0  -1  -5   -0.05    0.13
   0  -1  -5   -0.20    0.23
   0  -1   5   -0.08    0.25
   0  -1  -5   -0.08    0.20
   0   1   5   -0.05    0.18
   0   1  -5   -0.30    0.34
   0   1  -5    0.71    0.39
  -1  -1  -5    0.37    0.23
  -1  -1  -5    0.66    0.23
  -1  -1  -5    0.21    0.29
   1  -1   5    0.31    0.33
  -1   1  -5    0.81    0.44
   1   1   5    0.64    0.20
   2  -1   5   17.55    2.54
  -2  -1  -5   16.43    2.49
  -2  -1  -5   17.32    2.36
  -2  -1  -5   15.97    2.38
  -2   1  -5   17.38    2.62
  -2   1  -5   16.64    2.53
  -3  -1  -5    1.72    0.43
  -3  -1  -5    2.38    0.45
   3  -1   5    1.21    0.51
  -3  -1  -5    1.22    0.45
  -3   1  -5    1.02    0.56
  -3   1  -5    1.48    0.50
  -3   1  -5    1.47    0.57
  -4  -1  -5    1.79    0.46
   4  -1   5    1.26    0.61
  -4  -1  -5    0.58    0.36
  -4  -1  -5    1.38    0.65
  -4   1  -5    0.71    0.50
  -4   1  -5    0.85    0.54
  -4   1  -5    1.31    0.52
  -5  -1  -5    0.64    0.42
  -5  -1  -5    0.66    0.35
  -5  -1  -5    1.05    0.43
  -5  -1  -5    0.04    0.48
   5  -1   5    1.19    0.86
  -5   1  -5    1.18    0.62
  -5   1  -5    0.89    0.76
  -5   1  -5    0.40    0.44
  -6  -1  -5   14.45    2.31
   6  -1   5   13.97    2.22
  -6  -1  -5   14.73    2.32
  -6  -1  -5   22.07    2.80
  -6  -1  -5   14.71    2.19
   6  -1   5   15.57    2.69
  -6   1  -5   15.43    2.38
  -6   1  -5   22.12    3.58
  -6   1  -5   15.88    2.49
  -7  -1  -5    7.54    1.08
   7  -1   5    7.16    1.10
  -7  -1  -5    5.50    1.18
  -7  -1  -5    6.37    1.26
   7  -1   5    4.49    1.40
  -7  -1  -5    6.72    1.39
  -7   1  -5    7.52    1.84
  -7   1  -5    7.13    1.52
  -7   1  -5    6.21    1.30
   7   1   5    4.65    1.08
  -8  -1  -5   17.41    2.63
   8  -1   5   15.96    2.56
  -8  -1  -5   16.74    2.48
  -8  -1  -5   16.87    2.54
   8  -1   5   17.55    2.52
  -8  -1  -5   16.69    2.79
   8  -1   5   23.99    3.39
  -8  -1  -5   16.87    2.66
   8   1   5   19.40    2.58
  -8   1  -5   18.62    2.70
  -8   1  -5   15.62    2.58
  -8   1  -5   17.57    2.79
  -9  -1  -5   45.25    6.25
   9  -1   5   45.69    6.27
  -9  -1  -5   47.25    6.48
  -9  -1  -5   45.49    6.40
  -9  -1  -5   45.11    6.28
   9  -1   5   45.99    6.31
   9  -1   5   41.36    6.68
  -9  -1  -5   42.41    6.56
  -9   1  -5   44.22    6.44
  -9   1  -5   46.26    6.80
  -9   1  -5   43.44    6.26
   9   1   5   42.84    6.28
   9   1   5   46.45    6.33
  -9   1  -5   49.20    6.59
 -10  -1  -5    3.24    1.13
  10  -1   5    0.41    1.00
 -10  -1  -5    3.71    0.79
 -10  -1  -5    3.38    1.03
  10  -1   5    3.96    0.84
 -10  -1  -5    2.91    0.64
  10  -1   5    2.71    0.72
 -10  -1  -5    2.64    0.85
  10  -1   5    0.57    0.92
 -10   1  -5    5.21    1.27
  10   1   5    3.32    0.77
 -10   1  -5    2.46    0.85
 -10   1  -5    2.37    0.72
  10   1   5    3.05    0.86
 -10   1  -5    3.15    1.35
  11  -1   5   17.62    2.69
 -11  -1  -5   16.57    2.57
 -11  -1  -5   18.91    2.97
  11  -1   5   13.34    2.74
 -11  -1  -5   17.50    2.65
 -11  -1  -5   18.19    3.18
  11  -1   5   17.30    3.55
 -11  -1  -5   19.38    3.11
  11  -1   5   17.71    2.63
 -11   1  -5   15.81    2.90
  11   1   5   18.20    2.72
 -11   1  -5   19.86    3.29
  11   1   5   21.92    2.94
 -12  -1  -5    0.34    0.63
 -12  -1  -5    0.96    0.93
  12  -1   5    0.46    0.70
 -12  -1  -5    0.78    0.73
 -12  -1  -5    0.22    0.78
 -12  -1  -5   -0.01    0.48
 -12  -1  -5    0.09    0.39
  12  -1   5   -0.22    0.54
  12  -1   5    0.17    0.45
 -12   1  -5   -0.34    0.38
  12   1   5    0.18    0.54
 -12   1  -5    0.82    0.48
 -12   1  -5    0.55    0.82
 -12   1  -5   -0.48    0.71
  12   1   5    0.99    0.68
 -12   1  -5   -0.77    0.55
 -13  -1  -5   13.06    2.00
 -13  -1  -5   12.17    2.27
  13  -1   5    7.84    1.49
  13  -1   5    7.17    1.54
 -13  -1  -5   10.79    1.62
 -13  -1  -5   11.11    2.39
 -13  -1  -5    9.37    1.53
 -13  -1  -5    9.41    1.68
  13  -1   5    7.30    1.65
 -13   1  -5    8.30    1.56
 -13   1  -5   10.05    1.49
 -13   1  -5    9.90    2.71
  13   1   5    9.75    1.72
  13   1   5    9.24    1.52
 -13   1  -5    5.82    1.87
 -13   1  -5   15.35    2.21
 -14  -1  -5    1.52    0.56
 -14  -1  -5    2.03    0.61
 -14  -1  -5    2.87    0.82
 -14  -1  -5    5.74    1.66
  14  -1   5    3.19    0.87
  14  -1   5    1.86    0.65
  14  -1   5    1.84    0.64
 -14  -1  -5    2.60    1.03
 -14   1  -5    0.43    0.64
  14   1   5    0.41    0.59
 -14   1  -5    4.11    1.11
  14   1   5    2.54    0.86
 -14   1  -5    5.46    1.45
 -14   1  -5    2.90    0.71
  15  -1   5    8.63    1.48
 -15  -1  -5   13.16    2.48
 -15  -1  -5    8.84    1.50
  15  -1   5    8.33    1.54
 -15  -1  -5    7.21    1.69
  15  -1   5    6.82    1.30
 -15  -1  -5    6.66    1.30
 -15  -1  -5    8.16    1.31
  15   1   5    7.88    1.52
 -15   1  -5    8.20    1.41
 -15   1  -5    7.94    2.23
 -15   1  -5    9.61    1.83
 -16  -1  -5    1.51    0.63
 -16  -1  -5    1.55    0.48
  16  -1   5   -0.06    0.46
  16  -1   5    1.66    0.61
  16  -1   5    1.62    0.78
 -16  -1  -5    0.43    1.08
  16   1   5    0.93    0.51
 -16   1  -5    1.61    0.54
  17  -1   5    0.65    0.41
  17  -1   5    0.33    0.64
 -17  -1  -5    0.79    0.55
 -17  -1  -5   -0.48    0.29
 -17   1  -5    0.56    0.34
  17   1   5    0.21    0.36
 -17   1  -5    0.01    0.35
  18  -1   5   -0.06    0.35
 -18  -1  -5   -0.23    0.27
 -18  -1  -5    0.96    0.47
  18  -1   5    1.61    0.71
 -18   1  -5    0.38    0.35
 -18   1  -5   -0.24    0.26
  18   1   5   -0.58    0.25
  19  -2  -5    0.09    0.34
 -19  -2   5    0.28    0.30
  19  -2  -5   -0.34    0.43
 -19   2   5    0.21    0.26
  19   2  -5   -0.23    0.36
  18  -2  -5    1.92    0.54
  18  -2  -5    2.44    0.57
 -18  -2   5    1.54    0.51
 -18  -2   5    1.51    0.49
  18   2  -5    1.74    0.58
 -18   2   5    1.66    0.42
 -18   2   5    1.97    0.49
 -17  -2   5    0.49    0.38
 -17  -2   5    0.58    0.78
  17  -2  -5    0.71    0.47
  17  -2  -5    0.71    0.49
 -17  -2   5    0.47    0.41
 -17   2   5   -0.39    0.35
 -17   2   5    0.51    0.32
  17   2  -5    0.21    0.44
  16  -2  -5    0.08    0.44
 -16  -2   5    1.18    0.46
 -16  -2   5    0.24    0.40
 -16  -2   5    1.54    0.87
  16  -2  -5    0.11    0.48
 -16   2   5    0.48    0.34
  16   2  -5    0.13    0.50
 -16   2   5    0.50    0.51
 -15  -2   5    1.58    0.51
 -15  -2   5    2.56    0.86
 -15  -2   5    3.71    1.47
 -15  -2   5    2.63    0.58
  15  -2  -5    0.62    0.60
 -15  -2   5    3.71    1.45
  15   2  -5    1.40    0.68
 -15   2   5    1.23    0.50
 -15   2   5    1.10    0.61
 -14  -2   5    9.26    2.02
 -14  -2   5   12.61    1.82
  14  -2  -5   14.22    1.90
 -14  -2   5   12.73    2.39
 -14  -2   5    6.79    2.11
 -14   2   5   10.85    2.04
  13  -2  -5    1.80    0.74
 -13  -2   5    1.66    0.93
 -13  -2   5    2.45    0.94
 -13  -2   5    3.04    1.30
 -13  -2   5    2.48    0.67
 -13  -2   5    3.59    0.74
 -13   2   5    2.17    0.93
 -13   2   5    1.43    0.59
  13   2  -5    3.37    0.79
 -13   2   5    1.89    0.66
 -13   2   5    1.71    1.69
 -12  -2   5    7.80    2.14
  12  -2  -5   11.01    1.94
 -12  -2   5    8.48    2.22
 -12  -2   5   13.31    1.90
 -12  -2   5   10.42    2.12
  12  -2  -5   13.28    1.91
 -12  -2   5   12.71    1.92
  12   2  -5   12.72    1.96
 -12   2   5   12.51    1.91
 -12   2   5   14.10    2.04
 -12   2   5   12.02    2.14
 -11  -2   5    1.33    0.53
 -11  -2   5    1.32    0.89
 -11  -2   5    2.02    0.90
 -11  -2   5    1.96    0.84
 -11  -2   5    2.21    0.56
  11  -2  -5    1.39    0.56
  11  -2  -5    1.68    0.75
 -11   2   5    1.60    0.76
  11   2  -5    2.44    0.73
 -11   2   5    1.48    0.55
 -11   2   5    2.08    0.66
 -11   2   5   -0.18    0.82
 -10  -2   5    0.65    0.66
 -10  -2   5    0.20    0.66
 -10  -2   5   -0.66    0.60
  10  -2  -5    0.32    0.42
 -10  -2   5    0.03    0.45
 -10  -2   5    0.22    0.40
  10  -2  -5    0.79    0.70
  10   2  -5    0.44    0.48
 -10   2   5   -0.54    0.46
 -10   2   5    0.13    0.38
 -10   2   5    0.06    0.64
  -9  -2   5    2.13    0.81
  -9  -2   5    4.15    1.18
  -9  -2   5    1.78    0.58
  -9  -2   5    1.81    0.68
   9  -2  -5    3.11    0.65
   9  -2  -5    2.50    0.99
  -9   2   5    2.98    0.89
  -9   2   5    5.04    1.56
  -9   2   5    4.58    0.83
  -9   2   5    3.12    0.74
   9   2  -5    3.30    0.73
  -8  -2   5    0.44    0.56
   8  -2  -5   -0.75    0.33
  -8  -2   5   -0.05    0.32
  -8  -2   5    0.27    0.60
  -8  -2   5   -0.27    0.49
  -8   2   5    0.31    0.56
   8   2  -5   -0.41    0.38
  -8   2   5    0.08    0.49
  -8   2   5   -0.11    0.62
  -8   2   5   -0.50    0.34
  -7  -2   5    0.39    0.36
   7  -2  -5    0.39    0.39
  -7  -2   5    1.14    0.71
  -7  -2   5    1.26    0.45
  -7   2   5    1.71    0.54
  -7   2   5    1.03    0.62
   7   2  -5    0.99    0.51
  -7   2   5    0.80    0.67
   7   2  -5   -0.03    0.53
  -7   2   5    1.35    0.56
  -6  -2   5   -0.25    0.28
  -6  -2   5    0.20    0.29
  -6  -2   5    0.25    0.53
  -6   2   5    0.07    0.40
  -6   2   5   -0.37    0.44
  -6   2   5    0.99    0.60
  -5  -2   5    1.14    0.53
  -5  -2   5    1.61    0.43
  -5  -2   5    1.37    0.52
   5   2  -5    4.06    1.85
  -5   2   5    1.43    0.59
  -5   2   5    1.82    0.85
  -5   2   5    1.10    0.63
  -4  -2   5    0.19    0.32
  -4  -2   5   -0.32    0.26
  -4  -2   5   -0.46    0.33
  -4   2   5   -0.13    0.51
   4   2  -5   -0.24    0.53
  -3  -2   5    1.93    0.51
  -3  -2   5    1.85    0.63
  -3   2   5    2.13    0.93
   3   2  -5    1.33    1.05
  -2  -2   5   25.63    3.64
  -2  -2   5   25.00    3.54
   2  -2  -5   24.60    3.53
   2   2  -5   28.34    4.11
  -2   2   5   22.37    3.74
  -1  -2   5    1.00    0.52
   1  -2  -5    0.85    0.46
  -1  -2   5    0.61    0.38
   1  -2  -5    0.38    0.29
   1  -2  -5    1.44    0.56
  -1   2   5    0.45    0.62
   1   2  -5    0.11    0.41
   0  -2  -5    6.01    0.98
   0  -2  -5    3.61    0.79
   0  -2   5    4.13    0.95
   0  -2  -5    3.15    0.66
   0   2   5    2.81    1.07
   0   2  -5    2.99    1.02
  -1  -2  -5    1.01    0.59
   1  -2   5    0.57    0.58
  -1  -2  -5    1.08    0.37
  -1   2  -5    0.45    0.61
  -2  -2  -5    2.75    0.60
   2  -2   5    1.83    0.75
  -2  -2  -5    2.34    0.76
  -2  -2  -5    2.36    0.53
  -2   2  -5    1.71    0.85
   3  -2   5   42.78    6.12
  -3  -2  -5   49.33    6.38
  -3  -2  -5   45.00    6.17
  -3  -2  -5   45.90    6.21
   3  -2   5   44.27    6.45
  -3   2  -5   42.50    6.59
  -3   2  -5   42.42    6.21
  -4  -2  -5   15.63    2.74
  -4  -2  -5   19.61    2.76
  -4  -2  -5   20.08    2.99
   4  -2   5   19.21    2.69
   4  -2   5   26.31    3.38
  -4  -2  -5   20.46    2.80
  -4   2  -5   20.13    2.78
  -4   2  -5   20.88    3.30
  -4   2  -5   14.28    3.29
  -4   2  -5   19.65    2.81
   4   2   5   16.49    2.81
   5  -2   5   -0.33    0.58
  -5  -2  -5   -0.29    0.52
  -5  -2  -5    0.26    0.31
  -5  -2  -5   -0.40    0.36
  -5  -2  -5   -0.42    0.33
   5  -2   5    0.01    0.31
  -5   2  -5   -0.11    0.34
  -5   2  -5    0.72    0.48
   5   2   5   -0.48    0.33
  -5   2  -5   -0.41    0.53
  -5   2  -5   -0.22    0.35
  -6  -2  -5    3.82    0.88
  -6  -2  -5    3.71    0.84
   6  -2   5    1.16    0.88
  -6  -2  -5    3.25    0.64
   6  -2   5    2.38    0.64
  -6  -2  -5    2.79    0.98
   6   2   5    2.45    0.61
  -6   2  -5    2.59    0.64
  -6   2  -5    4.55    1.13
  -6   2  -5    3.20    0.76
  -6   2  -5    1.60    0.97
  -6   2  -5    4.55    0.84
  -7  -2  -5    2.37    0.73
  -7  -2  -5    1.34    0.65
  -7  -2  -5    0.61    0.52
   7  -2   5    5.14    2.05
  -7  -2  -5    3.23    0.83
   7  -2   5    2.10    0.55
   7  -2   5    0.94    0.66
  -7  -2  -5    1.31    0.46
   7   2   5    0.63    0.50
  -7   2  -5    1.74    0.61
  -7   2  -5    0.69    0.53
  -7   2  -5    1.28    1.15
  -7   2  -5    1.36    0.49
  -7   2  -5    3.72    0.98
  -8  -2  -5   15.33    2.24
   8  -2   5   14.96    2.36
   8  -2   5   16.00    3.07
   8  -2   5   16.32    2.30
  -8  -2  -5   17.76    2.55
  -8  -2  -5   12.32    2.32
  -8  -2  -5   12.71    2.42
  -8   2  -5   18.92    3.82
  -8   2  -5   15.20    2.31
  -8   2  -5   15.43    2.26
   8   2   5   16.27    2.30
  -8   2  -5   15.14    2.44
  -9  -2  -5    1.26    0.61
  -9  -2  -5    1.15    0.67
  -9  -2  -5    2.79    0.66
  -9  -2  -5    3.79    1.13
   9  -2   5    2.25    0.64
   9  -2   5    1.95    0.70
  -9   2  -5    3.86    0.78
  -9   2  -5    0.60    0.74
  -9   2  -5    2.66    0.74
   9   2   5    2.80    0.70
  -9   2  -5    3.60    0.65
 -10  -2  -5   47.09    6.44
  10  -2   5   44.64    6.49
 -10  -2  -5   45.72    6.46
 -10  -2  -5   43.83    6.72
  10  -2   5   48.33    6.47
 -10   2  -5   46.17    6.48
  10   2   5   48.08    6.49
 -10   2  -5   43.04    6.42
 -10   2  -5   47.71    6.51
  11  -2   5    1.58    0.62
 -11  -2  -5    1.64    0.60
 -11  -2  -5    5.62    2.61
 -11  -2  -5    1.56    0.55
  11  -2   5    0.77    0.62
 -11  -2  -5    1.64    1.17
 -11  -2  -5    3.29    0.97
 -11   2  -5    1.03    0.61
 -11   2  -5    0.05    0.98
  11   2   5    2.39    0.72
 -11   2  -5    1.01    0.49
 -11   2  -5    1.11    0.55
 -12  -2  -5   21.39    3.23
  12  -2   5   20.51    3.26
 -12  -2  -5   16.32    3.34
 -12  -2  -5   22.14    3.14
 -12  -2  -5   23.91    4.03
 -12   2  -5   23.20    3.22
 -12   2  -5   19.24    3.13
 -12   2  -5   21.44    3.12
  12   2   5   25.57    3.25
 -12   2  -5   26.45    4.96
 -13  -2  -5    1.32    0.89
  13  -2   5    1.15    0.58
 -13  -2  -5    0.32    1.23
 -13  -2  -5    0.31    0.48
 -13  -2  -5    0.52    0.45
  13  -2   5    0.66    0.52
 -13   2  -5   -0.18    0.88
  13   2   5    1.27    0.54
 -13   2  -5    0.81    0.51
 -13   2  -5    0.85    0.44
  14  -2   5    2.53    0.66
 -14  -2  -5    3.59    1.11
  14  -2   5    2.57    0.69
 -14  -2  -5    1.04    0.52
 -14  -2  -5    2.67    0.61
  14   2   5   -0.91    0.98
 -14   2  -5    2.04    0.54
  14   2   5    1.48    0.57
 -14   2  -5    2.82    0.67
 -15  -2  -5    0.20    0.35
  15  -2   5   -0.24    0.37
 -15  -2  -5    0.22    0.39
  15  -2   5    0.53    0.48
 -15   2  -5    0.53    0.40
 -15   2  -5    0.81    0.35
  15   2   5    0.20    0.38
 -16  -2  -5   -0.15    0.32
  16  -2   5    0.22    0.37
  16  -2   5    0.21    0.43
 -16  -2  -5    0.29    0.39
  16   2   5   -0.10    0.27
 -16   2  -5    0.23    0.28
 -16   2  -5    0.67    0.38
  17  -2   5    1.40    0.42
 -17  -2  -5    0.90    0.37
  16  -3  -5    1.47    0.47
 -16  -3   5    0.85    0.36
 -16  -3   5    0.46    0.39
  16  -3  -5    0.48    0.42
 -16   3   5    0.54    0.34
 -16   3   5    0.48    0.27
 -15  -3   5    1.60    0.48
 -15  -3   5    0.81    0.42
  15  -3  -5    2.14    0.56
  15  -3  -5    2.98    0.59
 -15   3   5    0.97    0.41
 -15   3   5    1.87    0.45
 -14  -3   5   -0.37    0.43
  14  -3  -5    0.57    0.45
  14  -3  -5   -0.56    0.46
 -14  -3   5    0.96    0.45
 -14  -3   5    0.18    0.79
  14   3  -5    0.13    0.35
 -14   3   5    0.18    0.57
 -14   3   5    0.12    0.29
 -13  -3   5    0.67    0.47
  13  -3  -5    1.34    1.25
 -13  -3   5    1.40    0.80
  13  -3  -5    0.70    0.51
 -13  -3   5    0.34    0.41
  13   3  -5    0.19    0.38
 -13   3   5   -0.23    0.40
 -13   3   5    2.38    0.77
 -13   3   5    0.21    0.35
 -12  -3   5    1.56    0.54
  12  -3  -5    1.43    0.56
 -12  -3   5    1.42    0.50
 -12  -3   5    2.94    1.36
 -12  -3   5   -0.25    0.55
 -12  -3   5    0.66    0.86
 -12   3   5    1.88    0.56
 -12   3   5    2.34    0.66
 -12   3   5    1.73    0.83
  12   3  -5    0.16    0.46
 -11  -3   5    0.80    0.94
 -11  -3   5    0.12    0.47
 -11  -3   5    0.62    0.48
 -11  -3   5   -0.22    1.10
  11  -3  -5   -0.10    0.45
 -11  -3   5    0.16    1.10
 -11   3   5   -0.15    0.44
  11   3  -5    0.24    0.42
 -11   3   5    0.11    0.42
 -11   3   5    0.35    0.73
 -10  -3   5   13.45    1.80
 -10  -3   5   11.16    2.16
 -10  -3   5   10.62    1.81
  10  -3  -5   10.52    1.76
 -10  -3   5    7.02    2.01
 -10   3   5   14.40    2.00
 -10   3   5   11.40    1.83
   9  -3  -5   26.10    3.55
  -9  -3   5   28.96    3.90
  -9  -3   5   26.07    3.57
  -9  -3   5   23.86    3.65
  -9  -3   5   31.09    4.66
  -9   3   5   22.76    3.75
  -9   3   5   24.71    3.63
  -9   3   5   21.84    3.63
  -8  -3   5   -0.03    0.41
  -8  -3   5    0.32    0.71
  -8  -3   5   -0.50    0.69
  -8   3   5    0.19    0.48
  -8   3   5   -0.27    1.18
  -8   3   5    0.37    0.51
  -8   3   5    0.23    0.66
   8   3  -5   -0.25    0.38
  -7  -3   5    1.40    1.04
  -7  -3   5    4.11    0.81
  -7  -3   5    5.13    1.20
   7  -3  -5    5.78    0.87
  -7   3   5    4.12    0.89
   7   3  -5    3.65    0.92
  -7   3   5    3.49    0.94
  -7   3   5    4.91    1.11
  -6  -3   5    0.73    0.42
  -6  -3   5    0.54    0.81
   6  -3  -5    3.32    2.28
   6   3  -5    0.37    0.71
  -6   3   5   -0.25    0.46
  -6   3   5    0.05    0.43
  -6   3   5   -0.62    0.85
   6   3  -5   -0.25    0.53
  -6   3   5   -0.05    0.59
  -5  -3   5    6.34    1.64
   5  -3  -5    7.36    2.39
  -5  -3   5    8.75    1.43
  -5   3   5   11.65    1.81
  -5   3   5   10.52    1.68
   5   3  -5    5.10    1.74
  -5   3   5   10.65    2.39
   5   3  -5    7.47    2.38
   5   3  -5    8.82    1.55
  -5   3   5   12.15    1.65
  -4  -3   5    2.90    1.05
  -4  -3   5    3.36    0.61
   4  -3  -5   -0.08    1.00
  -4   3   5    2.08    0.70
  -4   3   5    1.86    0.66
  -4   3   5    4.95    1.64
   4   3  -5    1.94    0.71
   4   3  -5    1.12    1.12
   4   3  -5    1.92    0.88
  -4   3   5    3.36    0.93
  -3  -3   5    0.74    0.58
  -3  -3   5    0.77    0.74
   3  -3  -5    3.31    1.22
   3   3  -5    2.63    1.39
  -3   3   5    2.06    0.81
   3   3  -5    2.19    0.88
   3   3  -5    2.79    0.81
  -3   3   5    2.44    1.27
  -3   3   5    1.33    0.65
   2  -3  -5    1.84    1.04
  -2  -3   5   -0.04    0.78
  -2  -3   5    0.10    0.43
  -2   3   5    0.08    0.47
   2   3  -5   -0.33    0.62
  -2   3   5    1.10    0.51
  -2   3   5   -0.05    0.85
  -2   3   5    0.20    0.84
   2   3  -5    0.75    0.60
  -1  -3   5    0.17    0.46
  -1  -3   5    2.07    0.90
  -1   3   5    0.98    0.51
  -1   3   5    0.43    0.60
   1   3  -5    1.05    0.63
  -1   3   5    0.20    0.87
   1   3  -5    0.28    0.74
  -1   3   5    0.87    0.52
   0  -3  -5    0.10    0.76
   0  -3   5   -0.65    0.77
   0  -3   5    0.03    0.47
   0   3  -5   -0.18    0.52
   0   3  -5    2.74    1.06
   0   3   5   -1.17    0.54
   0   3  -5   -1.31    0.76
   0   3   5   -0.61    0.49
  -1  -3  -5    0.89    0.80
   1  -3   5    0.09    0.81
   1  -3   5    1.34    0.59
  -1   3  -5    0.98    0.91
   1   3   5    0.91    0.86
  -1   3  -5    0.40    0.56
  -1   3  -5    0.06    0.54
  -1   3  -5    1.32    0.55
   1   3   5    0.61    0.54
   1   3   5   -0.90    0.57
   2  -3   5    0.38    1.14
   2  -3   5    1.01    0.62
  -2  -3  -5    0.58    0.77
  -2   3  -5    1.02    0.91
  -2   3  -5    0.43    0.58
  -2   3  -5    1.77    1.34
   2   3   5    0.70    0.58
   2   3   5    0.35    0.80
  -2   3  -5    0.58    0.49
  -3  -3  -5    5.06    1.58
   3  -3   5    7.07    2.03
  -3  -3  -5    9.06    1.67
   3  -3   5   10.65    1.42
   3   3   5    9.95    1.58
  -3   3  -5    9.36    1.50
   3   3   5    7.85    1.51
  -3   3  -5    6.01    2.17
  -3   3  -5    7.19    1.49
  -4  -3  -5    5.10    1.37
   4  -3   5    4.18    0.81
  -4  -3  -5    2.52    1.03
  -4  -3  -5    4.88    0.85
  -4   3  -5    4.81    1.14
   4   3   5    2.44    0.88
  -4   3  -5    4.23    1.92
   4   3   5    4.04    1.01
  -4   3  -5    4.48    0.98
  -4   3  -5    3.80    0.99
  -5  -3  -5   -0.67    0.40
   5  -3   5    0.27    0.43
  -5  -3  -5    0.27    0.86
  -5  -3  -5   -0.32    0.75
  -5   3  -5    0.38    0.83
   5   3   5   -0.29    0.67
  -5   3  -5   -0.53    0.73
  -5   3  -5    0.16    0.52
  -5   3  -5   -0.13    0.50
  -6  -3  -5    0.50    0.44
   6  -3   5    0.34    0.42
  -6  -3  -5   -1.02    0.81
  -6  -3  -5    0.51    0.79
   6   3   5   -0.20    0.72
  -6   3  -5    2.58    1.01
  -6   3  -5    0.22    0.53
  -6   3  -5   -0.15    0.45
  -6   3  -5   -0.11    0.96
  -7  -3  -5   27.94    3.71
   7  -3   5   25.41    3.72
  -7  -3  -5   24.31    3.93
  -7   3  -5   25.24    3.80
   7   3   5   26.19    3.87
  -7   3  -5   25.63    3.80
  -8  -3  -5    1.71    0.97
   8  -3   5    0.98    0.90
  -8  -3  -5    1.27    0.52
  -8  -3  -5    0.96    1.07
   8  -3   5    1.20    0.55
  -8   3  -5    0.24    0.93
  -8   3  -5    1.84    0.77
  -8   3  -5    0.85    0.55
  -9  -3  -5    1.33    0.99
   9  -3   5    1.24    0.69
  -9  -3  -5    3.04    1.18
   9  -3   5    2.02    0.59
  -9  -3  -5    2.10    0.56
  -9  -3  -5    1.05    0.70
   9   3   5    0.24    0.77
  -9   3  -5    0.38    0.60
  -9   3  -5    2.30    1.78
  -9   3  -5    1.28    0.63
  10  -3   5   -0.90    0.53
  10  -3   5    0.43    0.46
 -10  -3  -5    0.08    0.41
 -10  -3  -5   -2.09    1.33
 -10  -3  -5    2.14    1.10
 -10  -3  -5    0.91    0.54
 -10   3  -5    0.22    0.50
  10   3   5   -0.21    0.76
 -10   3  -5    0.24    0.44
 -10   3  -5   -0.07    1.30
 -11  -3  -5    0.34    0.52
  11  -3   5   -0.37    0.47
 -11  -3  -5    0.13    0.43
  11  -3   5   -0.15    0.45
 -11  -3  -5   -3.27    1.29
 -11   3  -5    0.31    0.43
 -11   3  -5    0.43    0.42
  12  -3   5    0.21    0.50
  12  -3   5    0.03    0.45
 -12  -3  -5    0.00    0.44
 -12  -3  -5   -0.17    0.42
 -12   3  -5    0.21    0.36
 -12   3  -5    0.33    0.39
 -13  -3  -5   -0.02    0.38
  13  -3   5    0.49    0.43
  13  -3   5   -0.21    0.41
 -13  -3  -5   -0.06    0.38
 -13   3  -5    0.05    0.31
 -13   3  -5   -0.28    0.31
 -14  -3  -5    1.61    0.55
 -14  -3  -5    1.71    0.46
  14  -3   5    1.89    0.51
  14  -3   5    1.31    0.43
 -14   3  -5    1.15    0.40
  12  -4  -5    2.51    0.69
 -12  -4   5    3.13    0.54
 -12   4   5    2.24    0.52
 -12   4   5    1.73    0.49
  11  -4  -5    0.14    0.43
 -11  -4   5    0.87    0.40
 -11   4   5    0.19    0.26
 -11   4   5    0.87    0.39
 -11   4   5    1.22    0.53
  10  -4  -5    2.84    0.71
 -10  -4   5    3.10    0.71
 -10   4   5    4.58    0.75
 -10   4   5    3.23    0.80
  -9  -4   5    4.52    0.74
   9  -4  -5    3.28    0.77
  -9   4   5    3.57    0.79
  -9   4   5    3.50    0.91
  -9   4   5    2.67    0.72
  -8  -4   5    7.29    2.27
  -8  -4   5    1.15    0.48
  -8   4   5    0.95    0.62
  -8   4   5    0.62    0.45
  -8   4   5    1.64    0.56
  -7  -4   5    3.16    0.69
  -7  -4   5    2.90    1.53
  -7   4   5    2.02    0.62
  -7   4   5    1.85    0.68
  -7   4   5    3.18    0.72
  -6  -4   5    2.59    1.13
  -6  -4   5   -0.03    0.52
  -6   4   5    0.37    0.54
  -6   4   5    0.36    0.49
  -6   4   5    0.75    0.58
  -5  -4   5    1.55    1.01
  -5  -4   5    0.05    0.50
  -5   4   5    0.13    0.51
  -5   4   5    0.55    0.49
  -5   4   5   -0.31    0.48
   5   4  -5    0.30    0.50
  -4  -4   5    1.44    0.55
  -4  -4   5   -0.39    1.01
  -4  -4   5    1.07    1.45
   4   4  -5    0.60    0.56
  -4   4   5   -0.12    0.41
  -4   4   5    0.02    0.49
   4   4  -5   -0.15    0.51
  -4   4   5   -0.63    0.51
  -3  -4   5   -0.55    2.53
  -3   4   5    0.68    0.55
   3   4  -5    0.01    0.55
  -3   4   5   -0.04    0.46
  -3   4   5   -0.15    0.53
   3   4  -5    0.35    0.59
  -2  -4   5   -2.34    1.56
  -2   4   5   -0.21    0.53
   2   4  -5   -0.17    0.49
   2   4  -5    0.64    0.59
  -2   4   5   -0.03    0.48
   2   4  -5    0.92    1.39
  -2   4   5   -0.25    0.55
  -1  -4   5    4.39    2.08
   1   4  -5   -0.12    1.61
  -1   4   5    0.16    0.54
  -1   4   5   -0.46    0.43
  -1   4   5    0.15    0.54
   1   4  -5    0.32    0.57
   1   4  -5   -0.19    0.45
   0  -4   5   -3.55    1.25
   0   4  -5   -0.17    0.48
   0   4   5   -0.25    0.50
   0   4  -5    0.02    1.80
   0   4   5    0.19    0.55
   0   4   5   -0.20    0.44
   0   4  -5    0.56    0.55
   1  -4   5   -0.41    1.84
   1   4   5    1.03    0.83
   1   4   5    0.19    0.54
  -1   4  -5    0.64    0.59
  -1   4  -5    0.61    0.54
   1   4   5   -0.15    0.57
  -1   4  -5   -0.26    1.43
  -2   4  -5    0.72    1.57
  -2   4  -5    1.41    0.67
  -2   4  -5    1.95    0.66
   2   4   5    2.92    0.78
   2   4   5    1.16    0.70
   3  -4   5    0.66    1.13
  -3   4  -5    0.12    1.73
  -3   4  -5    1.48    0.61
  -3   4  -5    0.11    0.49
   3   4   5    0.90    0.65
   4  -4   5    2.64    1.39
  -4   4  -5    3.82    0.96
  -4   4  -5    5.62    1.00
  -5  -4  -5    2.59    0.70
   5  -4   5    0.23    0.90
   5  -4   5    0.47    0.57
  -5   4  -5    1.11    0.57
   5   4   5    0.41    0.73
  -5   4  -5    0.71    0.56
   6  -4   5   -0.41    0.50
  -6  -4  -5    2.31    0.59
  -6   4  -5    0.86    0.53
  -6   4  -5    0.50    0.52
   6   4   5    0.82    1.39
   7  -4   5   -0.02    0.47
  -7  -4  -5    0.96    1.02
  -7   4  -5   -0.05    0.45
  -7   4  -5    0.38    0.41
   8  -4   5    0.10    0.42
  -8  -4  -5   -0.20    0.46
  -8   4  -5    0.28    0.38
  -8   4  -5    0.35    0.41
  -9  -4  -5    0.64    0.45
   9  -4   5    0.37    0.40
  -9   4  -5    0.14    0.34
  -9   4  -5    0.37    0.34
  10  -4   5    0.36    0.35
 -10  -4  -5    0.78    0.40
 -10   4  -5    0.11    0.30
 -10   4  -5    0.17    0.25
  20   0  -6    0.18    0.53
  20   0  -6    0.95    0.43
 -20   0   6    0.59    0.46
 -20   0   6   -0.52    0.39
  19   0  -6    0.07    0.67
  19   0  -6   -0.03    0.44
 -19   0   6    0.05    0.41
  18   0  -6    0.26    0.60
  18   0  -6    0.27    0.47
 -18   0   6    0.06    0.41
 -18   0   6    0.31    0.84
  17   0  -6   -0.40    0.58
 -17   0   6    0.96    0.83
 -17   0   6    0.96    0.92
 -17   0   6    0.05    0.41
  16   0  -6    0.27    0.63
 -16   0   6    1.95    0.83
 -16   0   6    0.40    0.48
  16   0  -6    0.02    0.46
  16   0  -6    0.19    0.52
 -16   0   6   -0.14    0.79
 -15   0   6    0.01    0.43
 -15   0   6    0.82    0.86
 -15   0   6   -0.35    0.59
 -15   0   6    1.10    1.02
  15   0  -6   -0.20    0.64
  15   0  -6    0.28    0.46
  15   0  -6    1.12    0.64
 -14   0   6    0.74    0.83
 -14   0   6   -0.12    0.65
  14   0  -6    0.28    0.45
 -14   0   6    0.98    0.86
 -14   0   6    0.38    0.44
 -14   0   6    1.57    0.87
  14   0  -6   -0.01    0.59
  14   0  -6    0.92    0.61
  13   0  -6    3.25    0.77
 -13   0   6    4.63    1.03
 -13   0   6    4.68    0.87
  13   0  -6    3.35    0.95
 -13   0   6    2.64    1.01
  13   0  -6    5.11    0.95
 -12   0   6   -0.91    0.32
 -12   0   6   -0.16    0.53
 -12   0   6   -0.95    0.43
  12   0  -6    0.10    0.64
  12   0  -6    0.11    0.40
 -12   0   6   -0.53    0.36
  12   0  -6    0.44    0.49
 -12   0   6    0.21    0.47
 -11   0   6   -0.58    0.27
 -11   0   6    0.12    0.41
  11   0  -6   -0.37    0.47
 -11   0   6   -0.44    0.46
 -11   0   6   -0.40    0.34
 -11   0   6    0.60    0.47
  11   0  -6    0.51    0.58
  10   0  -6    4.23    0.95
 -10   0   6    7.40    1.37
 -10   0   6    4.89    0.89
 -10   0   6    5.62    1.01
  10   0  -6    5.87    0.95
 -10   0   6    5.62    1.08
 -10   0   6    6.09    1.17
  -9   0   6  107.66   14.62
  -9   0   6  107.76   14.71
   9   0  -6  104.67   14.63
  -9   0   6  108.69   14.76
  -9   0   6  107.47   14.81
  -8   0   6    6.97    1.18
   8   0  -6    8.17    1.23
  -8   0   6    7.44    1.31
  -8   0   6    8.59    1.40
  -8   0   6    8.13    1.52
   7   0  -6   89.23   12.70
  -7   0   6   97.53   12.77
  -7   0   6   90.32   12.74
  -7   0   6   96.41   12.83
  -6   0   6    1.00    0.35
  -6   0   6    1.57    0.51
  -6   0   6    1.42    0.43
   6   0  -6    1.11    0.47
  -5   0   6  157.90   21.90
   5   0  -6  156.07   21.96
  -5   0   6  166.76   21.88
   4   0  -6  102.38   14.51
  -4   0   6  108.11   14.46
  -4   0   6  106.21   14.44
   3   0  -6    0.74    0.34
  -3   0   6    1.79    0.65
  -3   0   6    1.26    0.35
  -3   0   6    0.87    0.31
   2   0  -6  113.70   15.86
   2   0  -6  116.90   15.78
  -2   0   6  118.86   15.85
  -2   0   6  113.82   15.80
  -1   0   6   22.50    2.63
   1   0  -6   16.30    2.60
   1   0  -6   16.80    2.56
   1   0  -6   19.46    2.65
   0   0   6    7.50    1.22
   0   0  -6    7.10    1.19
   0   0  -6    7.84    1.26
   0   0   6    7.54    1.12
  -1   0  -6    4.06    0.83
   1   0   6    5.14    0.73
  -1   0  -6    2.86    0.65
   1   0   6    3.70    0.74
  -2   0  -6    1.38    0.41
  -2   0  -6    0.16    0.30
   2   0   6    0.18    0.28
   2   0   6    0.52    0.25
   3   0   6   50.56    6.94
  -3   0  -6   52.01    6.92
  -3   0  -6   47.20    6.98
  -4   0  -6  110.11   15.43
  -4   0  -6  110.82   15.51
   4   0   6  117.21   15.47
  -5   0  -6    7.33    1.63
  -5   0  -6   13.93    2.33
  -5   0  -6   10.30    1.56
  -5   0  -6    9.68    1.45
   5   0   6    9.68    1.46
   5   0   6   11.68    1.71
   6   0   6    4.30    0.94
  -6   0  -6    3.77    0.73
  -6   0  -6    5.20    1.08
  -6   0  -6    3.45    0.85
   6   0   6    4.69    0.76
  -6   0  -6    3.55    0.98
  -7   0  -6    3.69    0.95
  -7   0  -6    4.80    0.78
  -7   0  -6    4.36    0.93
  -7   0  -6    4.45    1.12
   7   0   6    3.95    0.77
   7   0   6    2.96    0.90
   8   0   6    2.25    0.75
   8   0   6    3.01    0.63
   8   0   6    3.30    0.95
  -8   0  -6    3.31    0.71
  -8   0  -6    3.19    0.85
  -8   0  -6    3.45    0.63
   8   0   6    3.11    0.73
  -8   0  -6    2.89    0.90
  -8   0  -6    1.67    0.82
   9   0   6   16.38    2.45
   9   0   6   13.35    2.02
  -9   0  -6   12.28    1.89
  -9   0  -6   15.75    2.54
  -9   0  -6   16.19    2.48
   9   0   6   12.34    1.92
  -9   0  -6   12.31    1.95
   9   0   6   12.97    2.05
  -9   0  -6   10.63    2.14
  10   0   6   13.25    2.01
 -10   0  -6   15.21    2.42
  10   0   6   13.45    2.15
  10   0   6   13.64    2.14
 -10   0  -6   16.20    2.66
 -10   0  -6   13.20    1.97
 -10   0  -6   12.35    2.05
 -11   0  -6    7.51    1.22
  11   0   6    8.10    1.64
  11   0   6    6.51    1.23
 -11   0  -6    9.07    1.35
  11   0   6    6.53    1.29
 -11   0  -6    8.68    1.83
  12   0   6    1.61    0.62
 -12   0  -6    0.19    0.41
  12   0   6    1.83    0.77
 -12   0  -6    0.88    0.67
 -12   0  -6    2.25    0.65
 -12   0  -6    0.27    0.85
  12   0   6    0.39    0.41
 -12   0  -6    1.62    0.54
 -13   0  -6   -1.41    0.85
  13   0   6    0.01    0.59
 -13   0  -6   -0.59    0.40
  13   0   6    0.27    0.52
 -13   0  -6    0.60    0.66
 -13   0  -6   -0.37    0.45
 -14   0  -6    5.84    0.90
  14   0   6    3.17    0.80
  14   0   6    3.39    0.91
 -14   0  -6    2.66    0.80
 -14   0  -6    3.10    1.52
 -14   0  -6    1.92    0.96
 -15   0  -6   -0.09    0.43
 -15   0  -6    0.61    0.49
 -15   0  -6   -0.86    1.50
  15   0   6   -0.05    0.51
  15   0   6    0.22    0.51
 -15   0  -6   -0.15    0.72
 -16   0  -6    1.65    0.87
  16   0   6    1.23    0.52
  16   0   6    1.41    0.67
 -16   0  -6    1.22    0.60
 -16   0  -6    1.58    0.51
 -17   0  -6   -0.31    0.39
  17   0   6    0.96    0.52
 -17   0  -6    0.32    0.35
  17   0   6   -0.02    0.40
  18   0   6    0.82    0.43
 -18   0  -6    0.70    0.33
  18   0   6    0.24    0.41
 -18   0  -6    0.62    0.36
 -20  -1   6   -0.32    0.28
  20  -1  -6   -0.15    0.35
  20   1  -6    0.11    0.46
  19  -1  -6    0.33    0.52
  19  -1  -6    0.04    0.55
  19   1  -6   -0.52    0.57
 -19   1   6   -0.72    0.37
 -18  -1   6    0.31    1.11
  18  -1  -6    0.90    0.51
 -18  -1   6    0.12    0.38
  18  -1  -6   -0.54    0.76
  18  -1  -6    0.50    0.50
  18   1  -6    1.77    0.68
 -18   1   6   -0.04    0.50
 -17  -1   6    1.24    1.17
  17  -1  -6    1.28    0.91
 -17  -1   6    1.62    0.76
  17  -1  -6    0.74    0.57
 -17  -1   6    0.25    0.44
 -17  -1   6   -0.35    0.39
  17   1  -6   -0.69    0.50
 -17   1   6    4.12    1.61
 -17   1   6    0.15    0.41
  17   1  -6    0.11    0.58
 -16  -1   6    4.70    1.36
 -16  -1   6    4.03    0.73
  16  -1  -6    4.95    0.96
 -16  -1   6    1.80    0.90
 -16  -1   6    2.72    0.68
  16  -1  -6    3.88    0.82
  16  -1  -6    3.05    1.00
 -16  -1   6    2.57    1.35
  16   1  -6    4.29    0.97
 -16   1   6    7.25    1.73
 -16   1   6    1.76    0.65
 -16   1   6    0.43    1.25
  16   1  -6    3.62    0.80
 -16   1   6   -0.52    1.48
 -15  -1   6   -0.44    0.39
 -15  -1   6    0.79    0.98
  15  -1  -6   -0.51    0.77
 -15  -1   6    0.29    0.69
 -15  -1   6    0.30    0.42
 -15  -1   6   -0.15    1.09
  15  -1  -6    0.47    0.59
  15  -1  -6    0.44    0.54
  15   1  -6   -0.63    0.58
 -15   1   6    0.37    0.45
  15   1  -6    0.05    0.53
 -15   1   6    0.13    1.02
 -15   1   6    0.03    0.45
 -15   1   6    0.61    0.67
 -14  -1   6   12.78    2.56
  14  -1  -6   15.57    2.23
 -14  -1   6   12.75    2.37
 -14  -1   6   14.05    2.12
 -14  -1   6   12.91    2.08
  14  -1  -6   13.20    2.14
 -14  -1   6   18.87    3.09
 -14   1   6   21.66    3.18
 -14   1   6   12.95    2.09
  14   1  -6   12.15    2.25
 -13  -1   6   14.51    2.74
 -13  -1   6   11.83    2.56
 -13  -1   6   14.50    2.79
 -13  -1   6   14.19    2.20
  13  -1  -6   16.28    2.20
  13  -1  -6   16.20    2.27
 -13  -1   6   14.20    2.16
 -13   1   6   17.53    3.31
 -13   1   6   15.86    2.59
  13   1  -6   11.72    2.29
  13   1  -6   14.66    2.25
 -13   1   6   13.95    2.21
 -13   1   6   13.58    2.15
 -12  -1   6    0.06    0.65
 -12  -1   6    0.58    0.47
  12  -1  -6   -0.54    0.50
  12  -1  -6    0.21    0.43
 -12  -1   6    0.52    0.61
 -12  -1   6    0.36    0.39
 -12  -1   6   -0.22    0.61
 -12   1   6   -0.70    0.41
 -12   1   6   -0.32    0.55
 -12   1   6    0.37    0.46
  12   1  -6    0.22    0.51
 -12   1   6    0.39    0.47
 -12   1   6   -1.10    0.63
  12   1  -6    0.46    0.58
 -12   1   6    0.12    0.60
 -11  -1   6    8.15    1.43
  11  -1  -6    9.04    1.50
 -11  -1   6    8.44    1.93
 -11  -1   6    8.54    1.46
 -11  -1   6    7.97    1.80
  11  -1  -6    9.59    1.43
 -11  -1   6    9.75    1.75
 -11   1   6   10.14    1.68
 -11   1   6   10.17    1.61
  11   1  -6    8.83    1.49
 -11   1   6   11.60    2.30
  11   1  -6    6.79    1.51
 -11   1   6   12.06    2.02
 -10  -1   6    0.13    0.53
  10  -1  -6    0.06    0.56
 -10  -1   6    0.47    0.38
 -10  -1   6    0.50    0.53
 -10  -1   6    0.32    0.59
  10  -1  -6    0.35    0.39
 -10   1   6    1.00    0.59
 -10   1   6    0.20    0.52
  10   1  -6   -0.19    0.45
 -10   1   6    0.47    0.66
  10   1  -6    0.23    0.47
 -10   1   6    0.42    0.44
  -9  -1   6   25.22    3.93
  -9  -1   6   35.36    4.33
  -9  -1   6   25.46    4.00
  -9  -1   6   27.60    3.89
   9  -1  -6   30.53    3.89
  -9   1   6   28.13    3.95
   9   1  -6   24.95    3.94
  -9   1   6   27.71    4.16
  -9   1   6   28.37    4.09
  -8  -1   6    7.37    1.24
  -8  -1   6    8.52    1.69
   8  -1  -6    7.44    1.22
  -8  -1   6    9.02    1.45
  -8  -1   6    6.99    1.32
  -8   1   6    8.65    1.78
  -8   1   6    9.27    1.36
  -8   1   6    7.52    1.51
   7  -1  -6    1.11    0.37
  -7  -1   6    0.58    0.38
  -7  -1   6    0.66    0.52
  -7  -1   6    0.71    0.35
   7   1  -6    0.49    0.59
  -7   1   6    0.58    0.58
  -7   1   6    1.29    0.38
  -6  -1   6    1.49    0.60
  -6  -1   6    1.11    0.36
  -6  -1   6    0.89    0.35
  -6   1   6    0.27    0.47
   6   1  -6    0.62    0.50
  -6   1   6    1.03    0.34
  -6   1   6    0.83    0.49
  -5  -1   6    2.59    0.73
  -5  -1   6    2.73    0.57
  -5  -1   6    2.76    0.67
   5   1  -6    3.08    1.00
  -5   1   6    2.82    0.48
  -5   1   6    2.38    0.63
  -5   1   6    4.37    0.85
   5   1  -6    2.66    0.81
  -4  -1   6    0.99    0.32
  -4  -1   6    0.68    0.37
   4  -1  -6    1.22    0.50
  -4   1   6    0.57    0.32
   4   1  -6    0.82    0.45
   4   1  -6    2.30    0.81
  -3  -1   6    0.26    0.33
   3  -1  -6    0.17    0.31
  -3  -1   6    0.44    0.26
  -3   1   6    0.20    0.26
   3   1  -6    0.06    0.45
  -3   1   6    0.49    0.36
   3   1  -6    0.41    0.36
  -2  -1   6    1.03    0.34
   2  -1  -6    1.50    0.49
  -2  -1   6    0.95    0.41
   2   1  -6    2.16    0.60
  -2   1   6    2.53    0.57
   2   1  -6    2.15    0.68
  -2   1   6    2.02    0.43
   1  -1  -6   10.42    1.63
   1  -1  -6   11.47    1.68
  -1  -1   6   11.22    1.64
  -1  -1   6    9.81    1.69
  -1   1   6   11.05    1.61
   1   1  -6   17.52    2.80
   1   1  -6   11.73    1.82
   0  -1   6    1.65    0.58
   0  -1  -6    1.03    0.39
   0  -1  -6    1.26    0.27
   0  -1  -6    1.69    0.46
   0   1  -6    2.15    0.73
   0   1  -6    0.35    0.41
   0   1   6    1.46    0.36
   1  -1   6    0.16    0.35
  -1  -1  -6    0.38    0.36
  -1  -1  -6    0.06    0.18
  -1   1  -6    0.06    0.33
  -1   1  -6   -0.22    0.37
  -1   1  -6    0.20    0.38
   1   1   6    0.11    0.17
  -2  -1  -6   22.11    3.11
  -2  -1  -6   21.83    3.12
   2  -1   6   25.35    3.30
  -2  -1  -6   22.51    3.09
  -2  -1  -6   24.51    3.26
  -2   1  -6   21.63    3.60
   2   1   6   20.38    3.07
  -3  -1  -6    0.15    0.27
   3  -1   6   -0.54    0.33
  -3  -1  -6    0.23    0.29
  -3   1  -6   -0.23    0.37
  -3   1  -6   -0.32    0.39
  -4  -1  -6    0.28    0.36
  -4  -1  -6   -0.30    0.39
   4  -1   6   -0.18    0.37
  -4  -1  -6    0.02    0.27
  -4  -1  -6    0.04    0.33
   4  -1   6    0.02    0.28
  -4   1  -6   -0.18    0.43
  -4   1  -6   -0.27    0.43
  -4   1  -6   -0.19    0.34
   5  -1   6    4.17    0.76
  -5  -1  -6    3.96    1.09
  -5  -1  -6    3.96    0.87
   5  -1   6    2.60    0.92
  -5  -1  -6    4.44    0.85
  -5  -1  -6    4.59    0.76
  -5   1  -6    5.74    1.57
  -5   1  -6    3.75    1.10
  -6  -1  -6   -0.38    0.37
  -6  -1  -6   -0.15    0.29
  -6  -1  -6    0.03    0.47
  -6  -1  -6    0.21    0.62
   6  -1   6   -0.29    0.32
   6  -1   6   -0.34    0.49
  -6   1  -6   -0.26    0.45
  -6   1  -6   -0.10    0.34
  -6   1  -6   -0.37    0.33
  -7  -1  -6   -0.47    0.33
  -7  -1  -6    0.58    0.43
  -7  -1  -6    0.02    0.43
   7  -1   6    0.65    0.63
   7  -1   6   -0.01    0.45
  -7  -1  -6   -0.15    0.55
  -7  -1  -6    0.14    0.43
  -7   1  -6    0.23    0.52
  -7   1  -6    0.26    0.44
  -7   1  -6    0.03    0.37
   7   1   6   -0.81    0.38
  -7   1  -6    0.35    0.55
  -8  -1  -6   10.78    1.94
  -8  -1  -6   12.01    2.06
  -8  -1  -6   11.45    1.83
   8  -1   6   12.74    1.79
  -8  -1  -6   12.59    1.76
   8  -1   6   11.32    1.87
   8  -1   6   11.34    2.37
  -8   1  -6   10.87    1.80
  -8   1  -6   17.60    3.89
   8   1   6   11.79    1.85
  -8   1  -6   11.13    1.82
  -8   1  -6   11.62    2.20
   8   1   6   10.88    1.86
  -8   1  -6   12.95    2.15
   9  -1   6    0.55    0.41
   9  -1   6    1.52    0.83
   9  -1   6    0.44    0.53
  -9  -1  -6    1.66    0.83
   9  -1   6    0.29    0.82
  -9  -1  -6    0.67    0.70
  -9  -1  -6    0.65    0.37
  -9  -1  -6    0.90    0.61
  -9  -1  -6    1.03    0.56
  -9  -1  -6    0.41    0.45
  -9   1  -6    0.90    0.46
  -9   1  -6    0.66    0.68
   9   1   6    0.65    0.54
   9   1   6    0.55    0.55
  -9   1  -6   -0.14    0.45
  -9   1  -6    0.89    0.48
  -9   1  -6    0.40    0.73
 -10  -1  -6    5.38    1.08
  10  -1   6    4.05    1.03
 -10  -1  -6    2.72    0.69
  10  -1   6    2.84    1.35
 -10  -1  -6    4.70    1.34
 -10  -1  -6    2.27    0.91
 -10  -1  -6    2.70    0.92
  10  -1   6    2.42    0.71
  10   1   6    3.42    0.90
 -10   1  -6    1.90    1.09
 -10   1  -6    3.94    0.76
  10   1   6    3.66    0.82
 -10   1  -6    3.40    1.00
 -10   1  -6    4.33    0.87
 -10   1  -6    4.77    1.34
 -11  -1  -6    2.79    0.72
 -11  -1  -6    3.52    1.24
 -11  -1  -6    1.97    1.00
  11  -1   6    2.70    0.85
 -11  -1  -6    1.05    1.04
  11  -1   6    2.90    1.05
 -11  -1  -6    1.35    0.81
  11   1   6    2.90    0.73
 -11   1  -6    2.13    1.06
 -11   1  -6    2.70    0.69
  11   1   6    2.78    0.85
 -11   1  -6    0.83    1.10
 -11   1  -6    2.29    0.64
 -11   1  -6    2.15    0.90
  12  -1   6    7.62    1.53
 -12  -1  -6    6.22    1.42
 -12  -1  -6    5.46    1.63
  12  -1   6    7.34    1.46
 -12  -1  -6    8.20    1.36
 -12  -1  -6    7.54    1.28
 -12  -1  -6    6.10    1.85
 -12  -1  -6    6.68    1.55
  12  -1   6    7.84    1.35
 -12   1  -6    7.20    1.68
 -12   1  -6    8.03    1.84
 -12   1  -6    9.63    1.45
  12   1   6    7.01    1.44
 -12   1  -6    7.82    1.27
  12   1   6    7.51    1.31
 -13  -1  -6    1.38    0.56
  13  -1   6    2.08    0.63
 -13  -1  -6    1.75    0.73
  13  -1   6    1.23    0.71
 -13  -1  -6    1.16    0.52
 -13  -1  -6    2.38    0.96
  13  -1   6    1.58    0.59
 -13  -1  -6    2.57    1.18
 -13   1  -6    2.17    0.93
 -13   1  -6    1.40    1.30
  13   1   6    0.36    0.57
 -13   1  -6    0.03    0.46
  13   1   6    2.00    0.76
 -13   1  -6    1.74    0.58
 -13   1  -6    0.01    0.70
 -14  -1  -6   -0.30    1.15
 -14  -1  -6    0.67    0.67
  14  -1   6   -0.45    0.43
  14  -1   6   -0.08    0.69
 -14  -1  -6    0.15    0.61
 -14  -1  -6    0.65    0.45
  14  -1   6    0.22    0.48
 -14  -1  -6   -0.25    0.39
 -14   1  -6   -0.17    0.42
  14   1   6   -0.39    0.53
 -14   1  -6   -0.18    0.64
 -14   1  -6   -0.07    0.38
 -14   1  -6   -0.89    1.34
  14   1   6    0.26    0.47
 -14   1  -6    0.35    1.14
  15  -1   6    3.64    0.98
 -15  -1  -6    4.52    0.83
 -15  -1  -6    2.73    1.10
 -15  -1  -6    3.01    0.88
  15  -1   6    4.00    0.89
 -15  -1  -6    3.27    0.71
  15  -1   6    3.41    0.72
  15   1   6    2.61    0.77
 -15   1  -6    2.32    0.71
 -16  -1  -6    0.37    0.52
 -16  -1  -6   -0.32    0.32
  16  -1   6    0.14    0.46
  16  -1   6    0.15    0.60
 -16  -1  -6    1.03    0.75
  16   1   6   -0.31    0.37
 -16   1  -6    0.60    0.43
 -17  -1  -6    1.22    0.40
  17  -1   6    0.03    0.57
  17  -1   6    0.48    0.43
 -17  -1  -6   -0.71    0.52
  17   1   6    0.75    0.38
 -17   1  -6    1.24    0.42
 -17   1  -6    0.91    0.44
  19  -2  -6   -0.08    0.42
 -19  -2   6   -0.45    0.28
  19  -2  -6    0.17    0.36
  19   2  -6   -0.58    0.33
 -19   2   6    0.28    0.28
 -18  -2   6    0.58    0.41
  18  -2  -6   -0.09    0.38
  18  -2  -6    0.84    0.44
 -18  -2   6   -0.18    0.30
 -18   2   6    0.58    0.42
  18   2  -6   -0.32    0.41
 -18   2   6   -0.29    0.24
 -17  -2   6    0.88    0.75
  17  -2  -6    1.91    0.57
 -17  -2   6    0.24    0.42
  17  -2  -6    0.58    0.49
 -17  -2   6    0.76    0.38
 -17   2   6    0.48    0.33
 -17   2   6   -0.22    0.37
  17   2  -6    0.54    0.49
  16  -2  -6    3.54    0.83
 -16  -2   6    2.94    0.71
 -16  -2   6    4.01    1.16
 -16  -2   6    3.76    0.80
 -16   2   6    3.48    0.73
  16   2  -6    2.45    0.78
 -16   2   6    3.33    0.72
 -15  -2   6   20.57    2.96
  15  -2  -6   17.67    2.67
 -15  -2   6   20.10    2.63
 -15  -2   6   18.06    2.63
 -15  -2   6   11.34    3.17
 -15  -2   6   11.55    2.87
  15  -2  -6   19.84    2.71
 -15   2   6   17.44    2.63
  15   2  -6   17.52    2.69
 -14  -2   6    3.50    1.09
 -14  -2   6    3.12    0.77
 -14  -2   6    3.45    1.39
 -14  -2   6    0.59    1.09
  14  -2  -6    4.42    0.88
 -14   2   6    4.32    0.98
  13  -2  -6    5.50    1.14
 -13  -2   6    6.52    1.41
 -13  -2   6    5.16    1.53
 -13  -2   6    6.57    1.14
  13  -2  -6    5.92    1.14
 -13  -2   6    4.42    1.03
 -13  -2   6    5.67    1.67
 -13   2   6    8.02    1.27
 -13   2   6    1.49    1.80
 -13   2   6    6.61    1.40
 -13   2   6    6.47    1.16
  13   2  -6    7.70    1.28
  12  -2  -6    6.21    1.11
  12  -2  -6    5.59    1.11
 -12  -2   6    5.53    1.36
 -12  -2   6    4.41    1.03
 -12  -2   6    5.61    1.69
 -12  -2   6    7.66    1.15
 -12  -2   6    7.97    1.52
 -12   2   6    4.29    1.04
  12   2  -6    5.34    1.18
 -12   2   6    6.71    1.35
 -12   2   6    6.20    1.12
  11  -2  -6    3.74    0.93
 -11  -2   6    6.08    1.59
 -11  -2   6    3.08    0.83
 -11  -2   6    2.97    1.14
 -11  -2   6    3.58    0.78
 -11  -2   6    4.67    1.16
  11  -2  -6    4.95    0.88
 -11   2   6    4.09    0.86
 -11   2   6    4.62    1.14
 -11   2   6    0.65    1.08
  11   2  -6    5.07    0.96
 -11   2   6    3.98    0.88
  10  -2  -6    1.80    0.55
 -10  -2   6    1.85    0.76
 -10  -2   6    1.68    0.55
  10  -2  -6    2.25    0.74
 -10  -2   6    2.31    0.81
 -10  -2   6    1.41    0.54
 -10   2   6    0.49    0.74
 -10   2   6    1.34    0.56
 -10   2   6    2.12    0.98
   9  -2  -6    0.11    0.35
  -9  -2   6    0.17    0.59
  -9  -2   6    0.04    0.53
  -9  -2   6   -0.26    0.33
   9  -2  -6   -0.26    0.78
  -9  -2   6   -0.04    0.47
  -9   2   6    0.25    0.44
  -9   2   6    0.17    0.57
  -9   2   6    0.06    0.38
   9   2  -6   -0.05    0.39
  -9   2   6    0.59    0.71
  -8  -2   6   -0.06    0.61
  -8  -2   6    0.04    0.48
  -8  -2   6    0.77    0.36
  -8  -2   6    0.17    0.65
   8  -2  -6    0.67    0.37
  -8   2   6    0.05    0.39
   8   2  -6    1.08    0.47
  -8   2   6    1.26    0.71
  -8   2   6   -0.09    0.58
  -7  -2   6    0.29    0.29
  -7  -2   6    0.18    0.48
   7  -2  -6    0.78    0.39
  -7  -2   6    0.56    0.36
  -7   2   6   -0.02    0.41
   7   2  -6   -0.32    0.56
  -7   2   6    0.86    0.59
  -7   2   6    0.17    0.59
  -7   2   6    0.32    0.47
   7   2  -6   -0.25    0.39
  -6  -2   6    1.00    0.60
   6  -2  -6    0.29    0.43
  -6  -2   6    0.54    0.46
  -6  -2   6   -0.18    0.27
  -6  -2   6    0.25    0.33
  -6   2   6    0.14    0.58
  -6   2   6   -0.21    0.48
  -6   2   6    1.12    0.72
   6   2  -6    0.28    0.40
   6   2  -6    0.68    0.69
  -5  -2   6    0.41    0.41
  -5  -2   6    0.55    0.30
  -5  -2   6   -0.48    0.36
  -5  -2   6    0.08    0.29
  -5   2   6    0.73    0.58
   5   2  -6   -0.71    0.58
  -5   2   6    0.15    0.46
  -5   2   6    0.65    0.65
  -4  -2   6    9.39    1.50
  -4  -2   6   11.25    1.77
  -4  -2   6   10.40    1.56
  -4   2   6   13.37    2.28
   4   2  -6    8.51    2.12
  -3  -2   6    0.28    0.43
  -3  -2   6    0.87    0.41
  -3   2   6    0.95    0.67
   3   2  -6    0.50    0.46
  -2  -2   6    4.18    0.86
  -2  -2   6    2.97    0.91
   2   2  -6    3.93    1.31
  -2   2   6    4.64    1.23
   1  -2  -6    0.64    0.43
  -1  -2   6    0.40    0.36
  -1  -2   6    0.19    0.46
   1  -2  -6    0.26    0.53
   1   2  -6    0.33    0.44
  -1   2   6    0.98    0.79
   0  -2  -6    1.85    0.61
   0  -2   6    2.90    0.82
   0  -2  -6    3.42    0.77
   0   2  -6    1.83    0.72
  -1  -2  -6    1.33    0.57
   1  -2   6    1.60    0.64
  -1  -2  -6    1.82    0.71
  -1   2  -6    3.62    1.31
  -2  -2  -6    0.42    0.34
  -2  -2  -6    0.18    0.51
   2  -2   6    0.39    0.60
   2  -2   6   -0.17    0.29
  -2   2  -6    0.74    0.54
  -2   2  -6    0.21    0.63
  -3  -2  -6   24.58    3.71
   3  -2   6   23.28    3.46
  -3  -2  -6   24.77    3.47
  -3  -2  -6   26.39    3.54
  -3   2  -6   27.80    3.57
   3   2   6   24.01    3.58
  -3   2  -6   23.88    3.96
   3   2   6   25.11    3.59
  -3   2  -6   23.28    3.55
  -4  -2  -6   12.68    1.97
  -4  -2  -6   14.29    2.05
   4  -2   6   12.75    1.98
  -4  -2  -6   14.29    2.28
  -4  -2  -6   13.25    2.08
   4  -2   6   16.08    2.66
  -4   2  -6    8.47    2.51
  -4   2  -6   16.75    2.44
   4   2   6   14.60    2.00
  -4   2  -6   18.02    2.70
  -4   2  -6   13.29    2.00
   5  -2   6   10.99    2.34
  -5  -2  -6   13.76    1.89
  -5  -2  -6   11.35    1.86
  -5  -2  -6   12.60    1.75
  -5   2  -6   12.13    1.88
  -5   2  -6   15.29    3.11
  -5   2  -6   11.48    2.08
  -5   2  -6   10.97    1.82
   5   2   6   12.02    1.76
  -5   2  -6    9.83    1.75
  -6  -2  -6    0.74    0.37
   6  -2   6    0.03    0.36
  -6  -2  -6    0.97    0.60
   6  -2   6   -0.65    0.64
  -6  -2  -6   -0.13    0.39
  -6  -2  -6    2.01    0.68
  -6  -2  -6    0.59    0.49
   6  -2   6    0.24    0.62
  -6   2  -6    0.33    0.47
  -6   2  -6    0.43    0.91
   6   2   6    0.20    0.35
  -6   2  -6   -0.10    0.37
  -6   2  -6   -0.06    0.49
  -7  -2  -6    7.55    1.53
   7  -2   6    7.94    1.32
   7  -2   6    7.88    1.41
  -7  -2  -6    7.99    1.27
  -7  -2  -6    9.52    1.43
  -7  -2  -6   10.52    2.08
  -7  -2  -6    7.95    1.46
   7  -2   6    4.13    1.81
   7   2   6    7.15    1.31
  -7   2  -6    7.14    1.38
  -7   2  -6    8.21    1.34
  -7   2  -6    7.97    1.42
  -8  -2  -6   19.60    3.51
  -8  -2  -6   23.41    3.38
  -8  -2  -6   25.79    3.45
   8  -2   6   27.55    4.46
   8  -2   6   26.34    3.43
   8  -2   6   23.07    3.48
  -8  -2  -6   25.99    3.67
  -8   2  -6   23.97    3.45
  -8   2  -6   21.79    3.46
   8   2   6   23.16    3.42
  -8   2  -6   23.01    3.39
  -9  -2  -6   -0.07    0.51
  -9  -2  -6   -0.31    0.49
   9  -2   6   -0.16    0.41
  -9  -2  -6    1.39    1.12
  -9  -2  -6    0.20    0.40
  -9  -2  -6   -0.54    0.46
   9  -2   6   -0.02    0.50
   9   2   6   -0.21    0.42
  -9   2  -6    0.17    0.44
  -9   2  -6    0.41    0.48
  -9   2  -6   -0.26    0.70
  -9   2  -6   -0.32    0.35
 -10  -2  -6    6.53    1.30
  10  -2   6    8.51    1.45
 -10  -2  -6    7.69    1.58
 -10  -2  -6    8.59    1.96
 -10  -2  -6    8.85    1.37
  10  -2   6    7.81    1.36
 -10   2  -6    8.17    1.44
  10   2   6    6.66    1.37
 -10   2  -6    7.45    1.39
 -10   2  -6    7.78    1.35
  11  -2   6    4.33    1.00
 -11  -2  -6    4.48    0.94
  11  -2   6    3.18    0.92
 -11  -2  -6    6.07    1.31
 -11  -2  -6    4.99    1.00
 -11  -2  -6    4.88    1.67
 -11   2  -6    5.41    1.03
 -11   2  -6    5.51    2.09
 -11   2  -6    6.43    1.02
 -11   2  -6    5.14    1.02
  11   2   6    4.85    1.02
  12  -2   6    1.26    0.54
 -12  -2  -6    1.08    1.18
 -12  -2  -6    3.51    1.28
 -12  -2  -6    0.91    0.53
 -12  -2  -6    1.09    0.53
  12  -2   6    1.06    0.59
 -12   2  -6    1.06    0.46
 -12   2  -6    1.19    1.25
  12   2   6    1.11    0.56
 -12   2  -6    1.40    0.63
 -12   2  -6    1.90    0.59
 -13  -2  -6    7.16    1.91
 -13  -2  -6    6.48    1.14
 -13  -2  -6    4.88    1.35
 -13  -2  -6    5.96    1.08
  13  -2   6    6.59    1.17
  13  -2   6    6.20    1.16
  13   2   6    4.77    1.08
 -13   2  -6    9.42    1.31
 -13   2  -6    4.59    1.01
  14  -2   6   -0.53    0.42
 -14  -2  -6    1.53    0.90
 -14  -2  -6    0.24    0.42
  14  -2   6    0.07    0.40
 -14  -2  -6    0.24    0.34
  14   2   6    0.21    0.37
  14   2   6   -0.31    0.55
 -14   2  -6    0.43    0.43
 -14   2  -6   -0.27    0.30
  15  -2   6   -0.23    0.42
 -15  -2  -6   -0.36    0.36
  15  -2   6   -0.22    0.36
 -15  -2  -6    0.17    0.49
 -15   2  -6   -0.36    0.46
  15   2   6    0.33    0.48
 -15   2  -6    0.04    0.33
  16  -2   6    0.37    0.35
 -16  -2  -6   -0.58    0.35
 -16  -2  -6    0.48    0.33
  16  -2   6   -0.03    0.40
 -16   2  -6    0.42    0.34
  16   2   6   -0.16    0.27
 -16   2  -6    0.30    0.27
  16  -3  -6    0.09    0.40
 -16  -3   6    0.61    0.37
  16  -3  -6    0.14    0.40
 -16  -3   6    0.10    0.31
 -16   3   6    0.22    0.24
 -16   3   6    0.53    0.41
 -15  -3   6    0.36    0.35
 -15  -3   6    0.46    0.38
  15  -3  -6    0.40    0.43
  15  -3  -6    0.49    0.45
 -15   3   6    0.39    0.28
 -15   3   6   -0.13    0.35
  14  -3  -6    1.30    0.54
 -14  -3   6    1.16    0.48
  14  -3  -6    1.60    0.54
 -14  -3   6    0.55    0.89
 -14   3   6    0.40    0.35
 -14   3   6    1.10    0.41
  14   3  -6    0.59    0.37
  13  -3  -6    0.05    0.46
 -13  -3   6    1.13    0.46
 -13  -3   6   -0.14    0.43
  13  -3  -6    0.97    0.88
 -13  -3   6   -0.03    0.77
  13   3  -6    1.04    0.42
 -13   3   6    0.79    0.64
 -13   3   6    0.17    0.45
 -13   3   6    0.46    0.38
 -12  -3   6    0.91    0.51
 -12  -3   6    0.37    1.32
 -12  -3   6    0.79    1.05
 -12  -3   6    0.79    0.90
 -12  -3   6    1.84    0.57
 -12   3   6    1.97    0.86
 -12   3   6    1.58    0.55
 -12   3   6    1.65    0.64
  12   3  -6    1.68    0.52
 -11  -3   6   -0.41    0.94
  11  -3  -6    0.36    0.44
 -11  -3   6    1.13    0.53
 -11  -3   6   -0.85    1.19
 -11  -3   6    0.32    0.47
 -11  -3   6    2.01    1.09
 -11   3   6    0.47    0.52
 -11   3   6   -0.04    0.63
 -11   3   6   -0.16    0.41
  11   3  -6    0.63    0.46
 -10  -3   6    9.30    1.83
 -10  -3   6   12.84    2.50
 -10  -3   6   12.00    1.56
 -10  -3   6    7.77    1.55
  10  -3  -6    9.73    1.51
 -10  -3   6    6.86    1.88
 -10   3   6   11.68    1.77
 -10   3   6    6.75    1.63
  -9  -3   6    9.90    2.62
   9  -3  -6   13.71    1.83
  -9  -3   6    8.20    2.14
  -9  -3   6   10.97    1.88
  -9  -3   6   12.14    1.85
  -9  -3   6   11.87    2.19
  -9   3   6    9.86    2.04
  -9   3   6   12.69    1.92
  -9   3   6   12.63    1.96
   8  -3  -6    0.62    0.46
  -8  -3   6    0.09    0.73
  -8  -3   6    1.30    1.19
  -8  -3   6    0.02    0.42
  -8  -3   6   -0.98    0.71
   8   3  -6   -0.02    0.38
  -8   3   6   -0.36    1.36
  -8   3   6    0.29    0.67
  -8   3   6    0.38    0.46
  -8   3   6   -0.43    0.45
   7  -3  -6    1.25    0.50
  -7  -3   6   -0.17    0.75
   7   3  -6   -0.12    0.59
  -7   3   6    0.93    1.24
  -7   3   6    0.54    0.53
   7   3  -6   -0.77    0.36
  -7   3   6    0.56    0.50
  -7   3   6   -0.04    0.57
  -6  -3   6   -0.05    0.74
  -6  -3   6   -0.22    0.38
   6   3  -6    0.02    0.53
  -6   3   6    0.99    0.49
  -6   3   6   -0.85    0.55
  -6   3   6   -0.13    0.48
  -6   3   6   -0.46    1.06
  -5  -3   6    0.74    0.71
   5  -3  -6   -0.94    1.08
  -5  -3   6   -0.25    0.38
   5   3  -6    0.55    0.61
  -5   3   6    0.01    0.49
  -5   3   6   -0.76    0.56
   5   3  -6    0.58    0.60
   5   3  -6    0.60    0.83
  -5   3   6   -1.02    0.83
  -5   3   6    0.51    0.54
  -4  -3   6    7.47    1.68
  -4  -3   6    7.54    1.40
  -4  -3   6    8.48    1.24
   4  -3  -6    9.09    1.94
   4   3  -6    5.96    1.28
   4   3  -6    7.11    1.43
  -4   3   6    7.77    1.41
  -4   3   6    6.04    1.25
  -4   3   6    9.11    1.56
  -3  -3   6   -0.73    0.88
  -3  -3   6    0.71    0.43
   3  -3  -6   -0.91    0.88
  -3  -3   6    0.59    0.77
  -3  -3   6    0.59    0.48
  -3   3   6   -0.04    0.90
   3   3  -6    0.32    0.60
  -3   3   6    0.79    0.61
  -3   3   6    0.57    0.67
   3   3  -6   -0.14    0.49
   3   3  -6    0.32    1.09
  -2  -3   6    0.23    0.44
  -2  -3   6   -0.60    0.40
  -2  -3   6   -0.51    0.75
   2   3  -6    1.01    1.02
  -2   3   6    0.04    0.88
  -2   3   6    0.01    0.47
   2   3  -6    0.04    0.47
   2   3  -6    0.60    0.64
  -2   3   6    1.24    0.66
  -1  -3   6    6.55    1.01
  -1  -3   6    5.96    1.16
  -1  -3   6    6.77    1.54
   1   3  -6    4.76    1.05
   1   3  -6    5.05    1.17
  -1   3   6    5.37    1.07
   1   3  -6    3.29    1.58
  -1   3   6    6.07    1.22
   0  -3   6    0.08    0.94
   0  -3   6    1.82    0.56
   0  -3   6    1.07    0.65
   0   3   6    1.44    0.62
   0   3   6    0.96    0.64
   0   3   6    1.00    0.69
   0   3  -6    1.73    0.68
   0   3  -6    2.20    0.64
   0   3  -6    0.07    0.74
   1  -3   6    1.71    0.70
   1  -3   6    2.04    0.59
   1  -3   6    0.04    1.17
  -1  -3  -6    0.09    0.82
   1   3   6    2.73    0.79
  -1   3  -6    2.64    0.63
   1   3   6    0.32    0.68
  -1   3  -6    2.16    0.74
  -1   3  -6    0.88    1.01
  -1   3  -6    0.79    1.00
   1   3   6    0.85    0.57
   2  -3   6    0.60    0.59
  -2  -3  -6    1.00    0.81
   2  -3   6   -0.63    0.92
   2  -3   6    0.54    0.48
  -2   3  -6    0.73    0.51
  -2   3  -6   -0.10    0.54
  -2   3  -6   -0.68    0.89
   2   3   6    1.72    0.70
   2   3   6    0.97    0.57
  -2   3  -6    0.00    0.52
  -3  -3  -6    4.88    1.35
  -3  -3  -6    4.18    1.01
   3  -3   6    4.79    0.91
  -3   3  -6    5.63    1.08
   3   3   6    4.81    1.11
   3   3   6    5.30    1.11
  -3   3  -6    2.63    1.28
  -3   3  -6    4.69    1.06
  -3   3  -6    5.60    1.32
  -4  -3  -6    7.53    1.19
  -4  -3  -6    4.27    1.51
   4  -3   6    6.37    1.21
  -4   3  -6    8.73    1.51
  -4   3  -6    6.61    1.50
  -4   3  -6    7.24    1.32
   4   3   6    8.14    1.45
  -5  -3  -6    1.61    0.85
   5  -3   6    1.89    0.55
   5   3   6    1.59    0.76
  -5   3  -6    1.82    0.66
  -5   3  -6    1.51    0.64
  -5   3  -6    0.43    0.77
   6  -3   6   10.81    1.75
  -6  -3  -6   10.52    1.75
  -6   3  -6   13.39    2.04
  -6   3  -6    7.17    2.91
   6   3   6   11.59    1.98
  -6   3  -6   11.39    1.92
  -7  -3  -6   22.70    3.40
  -7  -3  -6   21.96    2.78
   7  -3   6   18.26    2.76
   7   3   6   16.31    2.90
  -7   3  -6   16.81    2.85
  -7   3  -6   19.09    2.85
  -8  -3  -6   -2.25    0.95
  -8  -3  -6    0.22    0.42
  -8  -3  -6    0.25    0.70
   8  -3   6    0.87    0.69
   8  -3   6    1.19    0.50
  -8   3  -6    0.55    0.59
  -8   3  -6    0.74    0.54
   8   3   6    0.35    0.77
  -8   3  -6   -0.52    0.96
  -9  -3  -6   11.05    2.71
   9  -3   6   12.02    1.92
   9  -3   6   13.45    1.87
  -9  -3  -6   12.65    1.87
  -9  -3  -6   12.02    1.92
  -9   3  -6   12.35    1.90
  -9   3  -6   10.26    1.90
  -9   3  -6    7.33    2.40
  10  -3   6    0.33    0.55
 -10  -3  -6    0.22    0.57
  10  -3   6    0.80    0.54
 -10  -3  -6   -0.14    0.46
 -10   3  -6   -0.10    1.34
 -10   3  -6    0.24    0.42
  10   3   6   -0.82    0.65
 -10   3  -6    0.33    0.48
 -11  -3  -6    0.68    0.65
  11  -3   6    2.37    0.89
 -11  -3  -6    4.61    0.77
  11  -3   6    2.18    0.65
 -11   3  -6    3.16    0.73
 -11   3  -6    2.17    0.58
  11   3   6    0.52    0.78
  12  -3   6    0.21    0.46
 -12  -3  -6   -0.34    0.39
 -12  -3  -6   -0.70    0.38
  12  -3   6   -0.48    0.41
 -12   3  -6    0.30    0.37
 -12   3  -6    0.19    0.35
  13  -3   6    0.19    0.42
 -13  -3  -6    0.48    0.37
 -13  -3  -6    0.34    0.38
  13  -3   6    0.36    0.36
 -13   3  -6   -0.16    0.31
 -13   3  -6   -0.63    0.47
  14  -3   6   -0.01    0.30
  14  -3   6    0.40    0.38
 -14  -3  -6   -0.15    0.28
 -14  -3  -6    0.06    0.32
 -14   3  -6    0.61    0.32
 -12  -4   6    1.28    0.42
  12  -4  -6    2.44    0.48
 -12   4   6    0.70    0.44
 -12   4   6    1.17    0.38
  11  -4  -6    0.48    0.48
 -11  -4   6    1.55    0.46
 -11   4   6    1.18    0.54
 -11   4   6    2.31    0.56
 -11   4   6    1.24    0.41
  10  -4  -6    0.31    0.47
 -10  -4   6    0.55    0.44
 -10   4   6    0.32    0.44
 -10   4   6    0.83    0.45
 -10   4   6    0.78    0.39
   9  -4  -6    0.81    0.54
  -9  -4   6    0.44    0.42
  -9   4   6    0.11    0.43
  -9   4   6    0.54    0.40
  -9   4   6    0.15    0.47
  -8  -4   6   10.60    1.83
  -8  -4   6   12.96    2.60
  -8   4   6   14.78    2.09
  -7  -4   6   -0.79    0.41
  -7  -4   6   -2.91    1.11
  -7   4   6    0.17    0.35
  -7   4   6    0.08    0.50
  -7   4   6    0.22    0.49
  -6  -4   6    4.28    0.78
  -6  -4   6    1.89    1.06
  -6   4   6    3.59    0.85
  -6   4   6    2.85    0.81
  -6   4   6    3.64    0.97
  -5  -4   6    1.75    0.91
  -5  -4   6    1.47    0.53
  -5   4   6   -0.21    0.47
   5   4  -6    0.82    0.56
  -5   4   6   -0.02    0.45
  -5   4   6   -0.05    0.46
  -4  -4   6    1.97    0.98
  -4  -4   6    0.68    0.48
  -4   4   6    0.60    0.50
  -4   4   6    0.15    0.54
  -4   4   6   -0.35    0.44
   4   4  -6    1.00    0.62
  -3  -4   6    2.07    0.62
  -3   4   6    1.28    0.61
  -3   4   6    1.33    0.66
   3   4  -6    1.69    0.70
   3   4  -6    1.64    0.69
  -3   4   6    1.21    0.56
  -2  -4   6    0.23    0.54
  -2  -4   6   -1.74    1.48
   2   4  -6    0.11    0.82
   2   4  -6   -0.20    0.53
   2   4  -6    0.82    0.59
  -2   4   6    0.16    0.59
  -2   4   6    0.49    0.47
  -2   4   6    0.63    0.63
  -1  -4   6   -2.73    1.57
  -1  -4   6   -0.14    0.62
   1   4  -6   -0.24    1.44
  -1   4   6    0.29    0.59
   1   4  -6    0.06    0.50
   1   4  -6   -0.06    0.55
  -1   4   6   -0.43    0.52
  -1   4   6   -0.36    0.42
   0  -4   6    0.68    0.63
   0  -4   6   -2.53    1.44
   0   4  -6    0.74    1.53
   0   4   6   -0.09    0.53
   0   4   6    0.16    0.50
   0   4  -6   -0.21    0.52
   0   4   6    0.54    0.55
   0   4  -6    0.46    0.62
   1  -4   6    1.33    0.64
   1   4   6    1.32    0.68
  -1   4  -6    1.65    1.60
  -1   4  -6    1.04    0.63
  -1   4  -6    1.07    0.61
   1   4   6    1.51    0.69
   2  -4   6   -0.37    0.58
  -2   4  -6    0.21    0.52
  -2   4  -6    1.01    1.36
   2   4   6    1.03    0.60
  -2   4  -6    0.41    0.57
   3  -4   6    1.57    1.52
   3  -4   6    0.67    0.54
  -3   4  -6    0.61    0.59
  -3   4  -6    0.27    0.55
   3   4   6    0.15    0.62
   4  -4   6    4.88    1.53
  -4   4  -6    6.32    1.09
   4   4   6    3.53    0.99
  -4   4  -6    6.03    1.17
   5  -4   6    0.11    1.11
  -5  -4  -6   -0.13    0.58
   5  -4   6    2.17    0.57
  -5   4  -6    1.24    0.53
  -5   4  -6    0.33    0.46
   5   4   6    0.39    0.62
  -6  -4  -6    0.13    0.73
   6  -4   6   -0.42    0.43
  -6   4  -6   -0.27    0.45
   6   4   6    0.11    0.73
  -6   4  -6   -0.13    0.39
  -7  -4  -6    1.46    0.54
  -7   4  -6    0.99    0.66
  -7   4  -6    0.74    0.67
   8  -4   6    1.01    0.45
  -8  -4  -6    1.12    0.50
  -8   4  -6    1.29    0.44
  -8   4  -6    1.60    0.52
   9  -4   6    6.75    1.02
  -9  -4  -6    7.08    1.06
  -9   4  -6    6.05    1.04
  -9   4  -6    4.81    1.03
 -20   0   7   -0.25    0.44
  20   0  -7    0.30    0.46
  20   0  -7    0.33    0.39
  19   0  -7    0.05    0.44
 -19   0   7    0.14    0.48
 -18   0   7   -0.34    0.40
 -18   0   7    1.06    0.96
  18   0  -7    0.45    0.50
  18   0  -7   -0.50    0.57
 -17   0   7   -0.13    0.39
 -17   0   7   -1.16    0.80
  17   0  -7   -0.13    0.57
 -17   0   7   -1.05    0.78
  16   0  -7    0.76    0.58
 -16   0   7    0.05    0.43
 -16   0   7   -0.23    0.88
 -16   0   7   -0.64    0.71
  16   0  -7   -0.99    0.54
  16   0  -7   -0.78    0.41
 -15   0   7    0.82    0.73
  15   0  -7   -0.60    0.45
  15   0  -7   -0.23    0.53
 -15   0   7   -0.48    0.56
  15   0  -7   -0.22    0.61
 -15   0   7   -0.75    0.37
 -15   0   7   -0.37    0.83
  14   0  -7   -1.21    0.55
 -14   0   7   -0.34    0.73
 -14   0   7   -0.86    0.40
  14   0  -7   -0.38    0.50
  14   0  -7    0.28    0.46
 -14   0   7   -0.38    0.61
 -14   0   7    0.52    0.85
  13   0  -7    0.09    0.43
 -13   0   7    0.86    0.45
 -13   0   7    0.40    0.54
 -13   0   7    0.11    0.59
  13   0  -7    0.18    0.59
 -13   0   7    0.22    0.53
 -13   0   7    0.19    0.35
  12   0  -7    0.08    0.44
 -12   0   7   -0.01    0.34
 -12   0   7   -0.36    0.41
  12   0  -7   -0.13    0.63
 -12   0   7    0.16    0.49
 -12   0   7   -0.27    0.44
 -12   0   7    0.39    0.43
  11   0  -7   -0.47    0.44
  11   0  -7    0.17    0.36
 -11   0   7    0.05    0.40
  11   0  -7    0.18    0.60
 -11   0   7    0.50    0.41
 -11   0   7    0.27    0.48
 -11   0   7    0.14    0.35
 -11   0   7    0.00    0.30
 -10   0   7   -0.04    0.41
 -10   0   7    0.11    0.44
  10   0  -7    0.41    0.44
 -10   0   7   -0.10    0.38
 -10   0   7    0.88    0.51
 -10   0   7   -0.20    0.29
  10   0  -7   -0.07    0.34
  -9   0   7   -0.08    0.29
  -9   0   7   -0.04    0.37
  -9   0   7    0.51    0.47
   9   0  -7    0.43    0.37
  -9   0   7   -0.48    0.35
  -8   0   7   -0.05    0.30
  -8   0   7    0.31    0.30
  -8   0   7    0.05    0.39
  -8   0   7    0.11    0.47
  -8   0   7    0.45    0.41
   8   0  -7    0.22    0.34
  -7   0   7   -0.28    0.29
  -7   0   7    0.20    0.37
  -7   0   7   -0.01    0.36
   7   0  -7   -0.35    0.27
  -6   0   7   -0.07    0.27
  -6   0   7    0.25    0.30
  -6   0   7   -0.10    0.23
   5   0  -7    0.20    0.34
  -5   0   7   -0.07    0.20
  -5   0   7   -0.04    0.29
   4   0  -7    0.01    0.31
  -4   0   7    0.02    0.23
  -4   0   7   -0.06    0.23
  -4   0   7   -0.11    0.25
  -3   0   7    0.36    0.31
  -3   0   7   -0.18    0.20
  -3   0   7   -0.01    0.19
   3   0  -7    0.02    0.40
  -2   0   7   -0.28    0.28
   2   0  -7   -0.25    0.24
  -2   0   7    0.07    0.38
   2   0  -7   -0.02    0.17
   1   0  -7    0.05    0.32
   1   0  -7   -0.01    0.25
   1   0  -7   -0.32    0.21
  -1   0   7    0.36    0.25
   0   0   7    0.15    0.24
   0   0  -7   -0.12    0.20
   0   0  -7    0.13    0.30
  -1   0  -7    0.13    0.29
   1   0   7    0.29    0.21
   1   0   7    0.12    0.28
  -1   0  -7   -0.11    0.20
  -1   0  -7    0.01    0.30
   2   0   7    0.37    0.27
   2   0   7   -0.14    0.30
  -2   0  -7    0.09    0.24
  -2   0  -7    0.10    0.31
  -2   0  -7   -0.10    0.32
   3   0   7   -0.39    0.29
   3   0   7   -0.27    0.23
  -3   0  -7    0.21    0.29
  -4   0  -7   -0.13    0.31
   4   0   7   -0.06    0.40
  -4   0  -7   -0.43    0.43
  -4   0  -7    0.09    0.27
   4   0   7   -0.33    0.28
   4   0   7   -0.24    0.29
   5   0   7   -0.32    0.29
  -5   0  -7   -0.22    0.28
   5   0   7   -0.12    0.37
  -5   0  -7   -0.40    0.49
  -5   0  -7   -0.26    0.29
  -6   0  -7    0.10    0.29
   6   0   7   -0.01    0.32
  -6   0  -7   -0.16    0.51
   6   0   7    0.06    0.30
  -6   0  -7   -0.14    0.32
  -7   0  -7   -0.21    0.43
  -7   0  -7    0.17    0.28
   7   0   7    0.19    0.43
  -7   0  -7   -0.77    0.38
   7   0   7    0.14    0.45
   7   0   7   -0.26    0.29
  -7   0  -7   -0.08    0.34
  -8   0  -7   -0.40    0.46
  -8   0  -7   -0.19    0.38
  -8   0  -7    0.03    0.38
   8   0   7    0.13    0.31
  -8   0  -7    0.43    0.45
   8   0   7   -0.21    0.43
   8   0   7   -0.34    0.49
  -8   0  -7    0.03    0.40
   8   0   7   -0.73    0.47
  -9   0  -7   -0.42    0.29
   9   0   7   -0.70    0.42
  -9   0  -7    0.36    0.56
  -9   0  -7    0.21    0.42
   9   0   7    0.23    0.34
  -9   0  -7   -0.18    0.36
  -9   0  -7   -0.25    0.41
   9   0   7   -0.35    0.59
   9   0   7    0.15    0.50
  10   0   7   -0.34    0.90
 -10   0  -7    0.54    0.37
  10   0   7   -0.08    0.48
  10   0   7   -0.04    0.51
  10   0   7    0.06    0.57
  10   0   7    0.00    0.37
 -10   0  -7   -0.06    0.45
 -10   0  -7    0.46    0.51
 -10   0  -7    0.61    0.48
 -10   0  -7    0.01    0.68
  11   0   7    0.01    0.74
 -11   0  -7    0.16    0.38
  11   0   7    0.46    0.53
 -11   0  -7    0.85    0.51
  11   0   7   -0.03    0.56
 -11   0  -7    0.13    0.81
  11   0   7    0.45    0.38
 -11   0  -7   -0.53    0.45
 -11   0  -7    0.31    0.43
 -12   0  -7   -0.46    0.78
  12   0   7    0.65    0.54
 -12   0  -7    0.27    0.44
 -12   0  -7    0.36    0.69
 -12   0  -7   -0.64    0.51
 -12   0  -7    0.70    0.54
  12   0   7   -0.27    0.51
  12   0   7    0.16    0.53
 -13   0  -7    0.24    0.90
 -13   0  -7   -0.41    0.42
 -13   0  -7   -0.94    0.59
 -13   0  -7   -0.15    0.42
  13   0   7   -0.28    0.45
  13   0   7   -0.38    0.56
 -14   0  -7    0.97    1.21
 -14   0  -7    0.08    0.43
  14   0   7   -0.70    0.41
  14   0   7   -0.01    0.52
 -14   0  -7   -0.20    0.69
 -14   0  -7   -0.04    0.43
 -15   0  -7    0.68    0.42
 -15   0  -7   -0.53    0.76
 -15   0  -7    0.48    0.46
  15   0   7    0.20    0.44
  15   0   7   -0.39    0.50
 -16   0  -7    0.17    0.41
  16   0   7    0.14    0.39
 -16   0  -7   -0.37    0.33
 -16   0  -7    1.28    0.83
  16   0   7    0.33    0.45
 -17   0  -7    0.37    0.37
 -17   0  -7   -0.17    0.30
  17   0   7    0.01    0.38
  17   0   7   -0.02    0.43
  18   0   7    0.43    0.35
 -20  -1   7    0.31    0.31
  20  -1  -7   -0.02    0.38
  20   1  -7   -0.76    0.42
 -19  -1   7    1.40    0.52
  19  -1  -7    0.17    0.55
  19  -1  -7    0.88    0.51
  18  -1  -7   -0.72    0.44
 -18  -1   7    0.32    0.42
  18  -1  -7   -0.47    0.39
  18  -1  -7   -1.33    0.80
 -18   1   7    0.55    0.43
  18   1  -7    0.20    0.56
  18   1  -7    0.18    0.66
  17  -1  -7    0.37    0.53
 -17  -1   7    0.21    0.68
  17  -1  -7    0.62    0.52
 -17  -1   7    0.90    0.45
 -17  -1   7   -0.41    0.41
  17  -1  -7    1.88    0.86
 -17  -1   7    1.07    1.29
  17   1  -7   -0.33    0.51
  17   1  -7    0.97    0.62
 -17   1   7    0.57    0.45
 -17   1   7    0.43    0.41
 -16  -1   7   -0.54    0.73
 -16  -1   7    1.88    1.28
  16  -1  -7    0.46    0.75
  16  -1  -7   -0.01    0.57
 -16  -1   7    0.14    0.43
 -16  -1   7    1.04    1.16
 -16  -1   7    0.45    0.43
  16  -1  -7    0.08    0.51
 -16   1   7    0.75    1.13
 -16   1   7   -0.18    0.46
 -16   1   7    0.47    0.40
  16   1  -7    0.10    0.54
  16   1  -7   -0.35    0.59
  15  -1  -7   -1.60    0.78
  15  -1  -7   -0.36    0.56
  15  -1  -7    0.03    0.48
 -15  -1   7    0.61    0.44
 -15  -1   7    0.05    0.44
 -15  -1   7   -0.19    0.76
 -15  -1   7   -0.31    0.99
 -15  -1   7    0.44    0.73
  15   1  -7   -0.11    0.62
 -15   1   7    0.07    0.40
 -15   1   7    0.31    0.85
 -15   1   7   -0.63    0.45
 -15   1   7    1.53    0.76
 -14  -1   7    0.00    0.41
 -14  -1   7    0.73    0.72
 -14  -1   7   -1.33    0.76
 -14  -1   7    0.45    0.75
  14  -1  -7    1.37    0.62
 -14  -1   7    0.10    0.44
  14   1  -7    0.52    0.55
 -14   1   7    0.18    0.46
 -14   1   7    0.12    0.96
  14   1  -7    0.41    0.62
 -14   1   7    0.54    0.62
 -14   1   7    0.71    0.44
 -14   1   7    0.02    0.80
  13  -1  -7    3.59    0.80
  13  -1  -7    3.64    0.78
 -13  -1   7    3.13    1.13
 -13  -1   7    2.06    1.01
 -13  -1   7    2.70    1.28
 -13  -1   7    3.50    0.74
 -13  -1   7    2.84    0.77
 -13   1   7    3.92    0.90
  13   1  -7    3.35    0.83
 -13   1   7    1.86    0.70
 -13   1   7    3.50    1.03
 -13   1   7    4.05    1.16
  13   1  -7    3.69    0.94
 -12  -1   7   15.70    2.36
 -12  -1   7   15.83    2.31
  12  -1  -7   17.05    2.39
 -12  -1   7   13.57    2.75
  12  -1  -7   16.83    2.33
 -12  -1   7   13.94    2.62
 -12  -1   7   13.33    2.52
 -12   1   7   14.95    2.29
 -12   1   7   13.94    2.44
  12   1  -7   17.08    2.44
 -12   1   7   20.32    3.07
  12   1  -7   15.39    2.36
 -11  -1   7    0.62    0.58
 -11  -1   7    0.70    0.92
 -11  -1   7    0.59    0.40
  11  -1  -7    0.38    0.51
 -11  -1   7    0.61    0.46
 -11  -1   7   -0.06    0.57
  11  -1  -7    0.41    0.40
  11   1  -7    0.56    0.47
 -11   1   7   -0.10    0.37
 -11   1   7    0.54    0.63
  11   1  -7    1.27    0.57
 -11   1   7    1.03    0.63
 -11   1   7   -0.06    0.61
 -11   1   7   -0.40    0.47
  10  -1  -7    2.43    0.60
 -10  -1   7    2.88    0.93
  10  -1  -7    1.93    0.68
 -10  -1   7    2.93    0.77
 -10  -1   7    2.40    0.57
 -10  -1   7    1.74    0.61
 -10   1   7    2.97    0.69
  10   1  -7    1.93    0.66
 -10   1   7    3.34    1.04
 -10   1   7    4.01    1.08
  10   1  -7    2.15    0.62
 -10   1   7    2.78    0.81
  -9  -1   7   12.66    2.15
  -9  -1   7   13.39    2.23
   9  -1  -7   15.38    2.11
  -9  -1   7   18.16    2.75
  -9  -1   7   14.69    2.11
  -9   1   7   14.04    2.30
  -9   1   7   14.80    2.35
  -9   1   7   14.44    2.15
   9   1  -7   14.33    2.18
  -8  -1   7    4.98    0.90
   8  -1  -7    5.34    0.90
  -8  -1   7    4.37    1.20
  -8  -1   7    4.75    0.95
  -8   1   7    6.06    1.36
  -8   1   7    5.85    0.96
  -8   1   7    5.94    1.14
  -7  -1   7   -0.15    0.50
  -7  -1   7    0.48    0.30
  -7  -1   7    0.11    0.32
  -7   1   7    0.26    0.44
  -7   1   7   -0.54    0.33
  -7   1   7    0.10    0.29
  -6  -1   7    2.22    0.54
  -6  -1   7    2.24    0.53
  -6  -1   7    1.72    0.63
  -6  -1   7    2.44    0.77
  -6   1   7    3.09    0.71
  -6   1   7    1.80    0.65
  -5  -1   7   11.63    1.65
  -5  -1   7   10.79    1.77
  -5  -1   7    9.61    1.52
  -5  -1   7   10.56    1.56
   5   1  -7    9.09    1.83
   5   1  -7   11.35    1.85
  -5   1   7    9.09    1.55
  -4  -1   7    5.32    1.00
  -4  -1   7    6.19    1.15
   4   1  -7    5.91    1.32
   4   1  -7    5.24    1.14
  -4   1   7    5.75    1.02
  -4   1   7    5.68    0.96
  -3  -1   7   33.42    4.67
  -3  -1   7   36.67    4.79
   3  -1  -7   30.53    4.76
   3   1  -7   32.48    4.81
  -3   1   7   34.27    4.69
   3   1  -7   33.77    4.85
   2  -1  -7   12.92    2.02
   2  -1  -7   12.81    1.90
  -2  -1   7   13.17    1.94
  -2  -1   7   14.21    2.05
  -2   1   7   13.19    1.94
   2   1  -7   13.79    2.11
   2   1  -7   13.89    2.11
   1  -1  -7    5.05    1.14
  -1  -1   7    6.99    1.25
   1  -1  -7    6.56    1.10
  -1  -1   7    7.07    1.13
   1   1  -7    8.32    1.54
   1   1  -7    6.06    1.31
   0  -1  -7    3.79    0.83
   0  -1  -7    4.61    0.87
   0  -1   7    3.34    0.86
   0  -1   7    4.92    0.85
   0   1  -7    3.37    0.93
   0   1   7    5.51    0.81
  -1  -1  -7    5.33    0.80
  -1  -1  -7    4.65    0.97
   1  -1   7    4.19    0.95
  -1  -1  -7    5.13    0.90
  -1   1  -7    3.81    1.05
  -1   1  -7    5.28    1.11
   1   1   7    5.48    0.84
  -2  -1  -7   21.53    2.89
  -2  -1  -7   18.49    2.87
  -2  -1  -7   19.71    2.97
  -2   1  -7   22.24    3.08
   2   1   7   18.96    2.80
  -2   1  -7   21.81    3.15
  -3  -1  -7   16.13    2.36
  -3  -1  -7   14.50    2.14
   3  -1   7   13.86    2.12
  -3  -1  -7   14.77    2.16
  -3  -1  -7   14.54    2.11
   3  -1   7   15.26    2.36
  -3   1  -7   15.89    2.50
  -3   1  -7   15.83    2.42
   4  -1   7   10.94    2.15
  -4  -1  -7   13.70    2.16
  -4  -1  -7   13.72    1.95
  -4  -1  -7   12.23    1.95
   4  -1   7   13.52    1.90
  -4  -1  -7   12.97    1.89
  -4   1  -7   18.18    2.94
  -4   1  -7   13.93    2.08
  -4   1  -7   10.47    2.14
  -5  -1  -7   14.07    2.06
   5  -1   7   10.17    2.24
  -5  -1  -7   13.29    1.97
  -5  -1  -7   12.28    2.05
  -5  -1  -7   17.57    2.55
   5  -1   7   13.88    1.99
  -5   1  -7   15.35    2.45
  -5   1  -7   14.17    2.16
  -6  -1  -7    8.36    1.61
   6  -1   7    7.59    1.45
  -6  -1  -7    9.40    1.44
   6  -1   7   11.58    2.06
  -6  -1  -7   10.10    1.63
  -6  -1  -7   11.05    1.94
  -6   1  -7   11.01    1.77
  -6   1  -7    8.87    1.98
  -6   1  -7   11.57    2.51
   6   1   7   10.22    1.58
  -6   1  -7   10.46    1.57
   7  -1   7   -0.85    0.43
  -7  -1  -7    0.37    0.42
  -7  -1  -7   -0.31    0.28
   7  -1   7    0.03    0.35
  -7  -1  -7    0.03    0.90
  -7  -1  -7   -0.46    0.34
  -7  -1  -7   -0.14    0.45
   7   1   7    0.58    0.45
  -7   1  -7   -0.34    0.45
  -7   1  -7    0.32    0.37
  -7   1  -7   -0.39    0.37
  -7   1  -7   -0.12    0.46
  -7   1  -7    0.36    0.57
  -8  -1  -7    6.96    1.50
   8  -1   7    7.41    1.34
  -8  -1  -7    9.91    1.46
  -8  -1  -7    6.60    1.48
  -8  -1  -7   14.52    2.61
   8  -1   7    7.97    1.88
   8  -1   7    5.97    1.33
  -8  -1  -7    7.86    1.32
  -8   1  -7    8.81    1.65
  -8   1  -7    9.51    1.44
   8   1   7    9.17    1.48
  -8   1  -7    9.38    1.95
   8   1   7    8.95    1.40
  -8   1  -7    8.25    1.37
  -8   1  -7    8.55    2.16
   9  -1   7    0.60    0.53
   9  -1   7    1.05    0.46
  -9  -1  -7    0.86    0.53
  -9  -1  -7    1.04    0.87
  -9  -1  -7    1.26    0.46
  -9  -1  -7    1.34    0.54
  -9  -1  -7    2.51    0.82
   9  -1   7    1.05    0.77
  -9  -1  -7    0.25    0.60
   9  -1   7    0.64    0.96
  -9   1  -7    0.38    0.43
   9   1   7    2.65    0.62
  -9   1  -7    0.92    0.62
  -9   1  -7    0.91    0.77
  -9   1  -7    0.47    0.51
  -9   1  -7    0.87    0.51
   9   1   7    0.29    0.52
 -10  -1  -7   10.26    1.67
  10  -1   7   10.69    1.62
 -10  -1  -7   10.98    1.82
  10  -1   7    7.77    1.59
 -10  -1  -7   11.80    2.15
  10  -1   7   11.16    2.44
 -10  -1  -7    9.03    1.54
  10  -1   7    9.23    1.81
 -10  -1  -7    8.38    1.97
 -10   1  -7    7.74    1.98
  10   1   7   10.92    2.03
  10   1   7    9.59    1.70
 -10   1  -7   11.87    1.72
 -10   1  -7   11.50    2.04
 -11  -1  -7    0.73    0.98
  11  -1   7    0.32    0.46
  11  -1   7    0.26    0.54
 -11  -1  -7    0.84    0.62
 -11  -1  -7    0.01    0.35
 -11  -1  -7    0.14    0.49
 -11  -1  -7   -0.95    0.62
  11  -1   7    0.04    0.66
 -11   1  -7    0.85    0.45
 -11   1  -7   -0.85    0.42
 -11   1  -7    0.63    1.00
 -11   1  -7    0.25    0.66
 -11   1  -7    0.13    0.80
  11   1   7   -0.12    0.51
  11   1   7    0.00    0.52
 -12  -1  -7    4.64    0.93
  12  -1   7    3.98    1.00
 -12  -1  -7    3.81    0.91
  12  -1   7    3.94    1.14
 -12  -1  -7    5.65    1.15
 -12  -1  -7    8.77    1.86
 -12  -1  -7    6.59    1.40
  12  -1   7    3.85    0.92
 -12   1  -7    5.07    1.80
 -12   1  -7    6.26    1.35
 -12   1  -7    5.43    1.02
 -12   1  -7    6.51    0.96
  12   1   7    5.75    1.02
  12   1   7    4.40    1.08
 -12   1  -7    2.17    1.09
 -13  -1  -7   -0.65    0.55
  13  -1   7    0.83    0.51
 -13  -1  -7   -0.91    0.77
 -13  -1  -7   -0.55    0.36
  13  -1   7    0.13    0.52
 -13  -1  -7   -0.28    0.40
 -13  -1  -7    0.39    0.69
  13  -1   7    0.26    0.71
  13   1   7   -0.26    0.47
 -13   1  -7    0.89    0.72
 -13   1  -7    0.15    0.40
 -13   1  -7   -0.81    0.92
  13   1   7   -0.36    0.55
 -13   1  -7    0.23    0.44
 -14  -1  -7    0.13    0.37
  14  -1   7    0.16    0.47
  14  -1   7    0.25    1.13
 -14  -1  -7   -0.66    1.21
 -14  -1  -7    0.16    0.59
 -14  -1  -7    0.99    0.87
  14  -1   7    0.78    0.67
 -14   1  -7   -3.78    1.51
  14   1   7    0.40    0.51
 -14   1  -7    0.15    0.39
  14   1   7    0.07    0.46
 -14   1  -7    0.14    1.14
 -14   1  -7    0.77    0.50
 -15  -1  -7   -0.10    0.45
 -15  -1  -7   -0.04    0.79
  15  -1   7    1.77    0.61
 -15  -1  -7    2.32    0.56
  15  -1   7    0.84    0.86
 -15  -1  -7   -0.05    1.02
  15  -1   7   -0.01    0.46
 -15   1  -7    1.77    0.55
  15   1   7    1.15    0.52
 -16  -1  -7    0.49    0.40
  16  -1   7    0.76    0.60
 -16  -1  -7    0.50    0.55
  16  -1   7    1.38    0.52
  16   1   7    0.63    0.47
 -16   1  -7    0.41    0.41
 -16   1  -7    0.45    0.39
 -17  -1  -7    0.48    0.48
  17  -1   7   -0.28    0.54
  17  -1   7   -0.15    0.37
 -17  -1  -7    0.17    0.31
  17   1   7   -0.39    0.26
 -17   1  -7    0.08    0.30
 -17   1  -7    0.25    0.38
 -19  -2   7    0.80    0.35
  19  -2  -7    1.03    0.45
  19  -2  -7    0.24    0.35
  19   2  -7    0.94    0.43
 -19   2   7    0.55    0.29
 -18  -2   7    0.19    0.36
 -18  -2   7    0.12    0.40
  18  -2  -7    0.97    0.47
  18  -2  -7    0.69    0.45
 -18   2   7    0.63    0.33
  18   2  -7    0.45    0.45
 -18   2   7    0.20    0.29
 -17  -2   7    1.31    0.47
 -17  -2   7    2.03    0.52
  17  -2  -7    1.07    0.55
 -17  -2   7    2.12    0.91
  17  -2  -7    1.32    0.52
 -17   2   7    0.80    0.36
 -17   2   7    0.02    0.43
  17   2  -7    0.82    0.56
 -16  -2   7   -0.23    0.34
 -16  -2   7    0.94    0.45
 -16  -2   7   -0.60    0.68
  16  -2  -7   -0.09    0.50
  16   2  -7    0.06    0.51
 -16   2   7    0.26    0.37
 -16   2   7    0.04    0.45
 -15  -2   7    6.59    1.65
 -15  -2   7    5.77    1.67
  15  -2  -7   11.74    1.49
 -15  -2   7    7.36    1.35
 -15  -2   7    7.96    1.35
 -15  -2   7    5.23    2.32
 -15   2   7    7.69    1.38
  15   2  -7    8.47    1.45
 -14  -2   7    0.53    0.99
 -14  -2   7    0.03    0.45
 -14  -2   7   -0.06    0.78
 -14  -2   7    0.44    0.58
  14  -2  -7   -0.27    0.82
 -14  -2   7   -0.94    0.89
 -14   2   7    0.46    0.54
  14   2  -7    1.78    1.04
 -14   2   7    0.71    0.53
 -14   2   7    2.38    1.47
  13  -2  -7    1.03    0.59
 -13  -2   7    0.35    0.95
 -13  -2   7    0.61    0.81
  13  -2  -7    1.78    0.68
 -13  -2   7    1.16    0.55
 -13  -2   7    0.91    0.52
 -13  -2   7    2.33    1.17
 -13   2   7    1.59    0.56
 -13   2   7    1.26    0.61
 -13   2   7    1.52    0.79
  13   2  -7    0.34    0.61
 -12  -2   7   -0.71    0.66
 -12  -2   7   -0.20    0.65
  12  -2  -7   -0.77    0.42
  12  -2  -7    1.18    0.64
 -12  -2   7    0.90    0.50
 -12  -2   7    0.19    0.49
 -12  -2   7   -0.05    0.79
 -12   2   7    0.73    0.44
 -12   2   7   -0.73    1.18
  12   2  -7    0.54    0.56
 -12   2   7    0.28    0.61
 -12   2   7    0.62    0.54
 -11  -2   7    4.48    1.50
  11  -2  -7    4.45    0.91
 -11  -2   7    6.04    1.23
 -11  -2   7    3.72    0.87
 -11  -2   7    3.05    1.08
 -11  -2   7    5.46    0.96
  11   2  -7    4.57    0.99
 -11   2   7    4.63    0.97
 -11   2   7    4.55    1.18
 -11   2   7    3.27    1.03
 -10  -2   7    2.28    0.57
  10  -2  -7    0.85    0.50
 -10  -2   7    2.74    0.60
 -10  -2   7    2.24    0.81
  10  -2  -7    0.79    0.67
 -10  -2   7    1.11    0.70
  10   2  -7    0.96    0.63
 -10   2   7    0.21    0.52
 -10   2   7    2.14    0.62
 -10   2   7   -0.22    0.84
   9  -2  -7    0.48    0.37
  -9  -2   7   -0.08    0.60
  -9  -2   7    0.41    0.38
   9  -2  -7    0.70    0.78
  -9  -2   7    0.87    0.47
  -9  -2   7   -0.24    0.56
  -9   2   7   -0.15    0.72
  -9   2   7   -0.79    0.44
  -9   2   7    0.68    0.56
  -9   2   7    0.20    0.42
   9   2  -7    0.50    0.47
  -8  -2   7    2.68    0.61
  -8  -2   7    3.75    1.17
  -8  -2   7    2.68    0.68
  -8   2   7    2.20    0.82
  -8   2   7    2.79    0.74
  -8   2   7    4.47    0.93
   8   2  -7    3.39    0.72
   7  -2  -7    1.03    0.42
  -7  -2   7    2.00    0.96
  -7  -2   7    0.94    0.36
  -7  -2   7    0.48    0.40
  -7   2   7   -0.23    0.53
  -7   2   7    0.38    0.42
   7   2  -7    1.51    0.66
   7   2  -7    0.72    0.45
  -7   2   7    1.66    0.66
  -6  -2   7    0.01    0.28
  -6  -2   7    0.40    0.29
  -6  -2   7    0.58    0.53
  -6  -2   7    0.21    0.42
   6  -2  -7   -0.16    0.59
  -6   2   7    0.17    0.54
  -6   2   7    0.08    0.51
  -6   2   7    0.14    0.41
   6   2  -7   -0.28    0.38
   6   2  -7    0.12    0.43
   6   2  -7   -0.70    0.68
  -5  -2   7    1.32    0.43
  -5  -2   7    1.95    0.52
  -5  -2   7    2.31    0.80
  -5  -2   7    1.53    0.60
  -5   2   7    1.90    0.62
  -5   2   7    1.94    1.37
   5   2  -7    1.96    1.03
  -5   2   7    2.75    0.78
  -4  -2   7    6.70    0.97
  -4  -2   7    4.73    1.00
  -4  -2   7    5.55    1.18
   4   2  -7    5.64    1.69
  -4   2   7    6.00    1.19
  -4   2   7    5.74    1.44
  -3  -2   7    5.84    1.01
  -3  -2   7    6.23    1.11
  -3  -2   7    5.21    1.22
  -3   2   7    6.16    1.48
  -3   2   7    7.60    1.67
  -2  -2   7    1.95    0.48
  -2  -2   7    2.10    0.75
  -2  -2   7    2.70    0.69
   2   2  -7    2.86    1.17
   1  -2  -7   -0.10    0.55
   1  -2  -7    0.09    0.40
  -1  -2   7    0.12    0.32
  -1  -2   7    0.58    0.42
  -1  -2   7    0.74    0.55
   1   2  -7    0.16    0.50
   0  -2   7   13.20    2.02
   0  -2   7   14.27    2.15
   0  -2  -7   12.98    2.17
   0  -2  -7   14.26    2.15
   0  -2   7   15.96    2.54
   0   2  -7   14.41    2.26
   0   2  -7   19.85    3.24
  -1  -2  -7    4.55    1.05
   1  -2   7    5.41    1.21
   1  -2   7    5.24    0.84
  -1  -2  -7    3.50    0.75
   1   2   7    4.83    1.01
  -1   2  -7    2.49    1.11
  -1   2  -7    5.23    1.02
   2  -2   7    0.29    1.20
  -2  -2  -7    2.00    0.47
   2  -2   7    1.37    0.43
  -2  -2  -7    1.33    0.45
  -2  -2  -7    1.48    0.59
  -2   2  -7    1.64    1.02
  -2   2  -7    0.73    0.53
   2   2   7    2.11    0.73
  -2   2  -7    2.50    0.71
  -3  -2  -7    0.84    0.37
   3  -2   7    1.82    0.44
   3  -2   7    1.29    0.73
  -3  -2  -7    0.84    0.45
  -3  -2  -7    1.50    0.73
  -3   2  -7    0.52    0.68
  -3   2  -7    1.07    0.57
  -3   2  -7    1.09    0.46
  -4  -2  -7    1.00    0.36
   4  -2   7    0.25    0.58
  -4  -2  -7    0.06    0.38
   4  -2   7    1.39    0.41
  -4  -2  -7    0.77    0.68
   4   2   7    0.98    0.43
  -4   2  -7    0.19    0.47
  -4   2  -7    0.27    0.40
  -4   2  -7    1.94    0.61
  -4   2  -7    1.11    1.00
   5  -2   7    5.10    1.05
   5  -2   7    4.52    0.86
   5  -2   7    2.97    1.18
  -5  -2  -7    5.03    0.98
  -5  -2  -7    4.53    0.84
  -5   2  -7    6.06    0.96
   5   2   7    5.35    0.90
  -5   2  -7    2.47    1.09
  -5   2  -7    5.08    1.00
  -5   2  -7    6.30    1.09
   6  -2   7    1.49    0.52
  -6  -2  -7    1.38    0.74
  -6  -2  -7    0.71    0.68
   6  -2   7    1.74    0.64
  -6  -2  -7    1.93    0.52
   6  -2   7    1.34    0.93
  -6  -2  -7    2.47    0.68
  -6   2  -7    2.04    0.58
  -6   2  -7    1.22    0.85
  -6   2  -7    2.86    0.73
   6   2   7    1.96    0.55
  -6   2  -7    2.14    0.63
  -7  -2  -7    1.18    0.64
  -7  -2  -7    2.29    0.55
   7  -2   7    1.38    0.65
   7  -2   7    0.43    0.98
   7  -2   7    1.50    0.53
  -7  -2  -7    2.50    0.67
  -7  -2  -7    2.63    0.77
  -7   2  -7    0.84    0.98
   7   2   7    1.50    0.56
  -7   2  -7    2.76    0.71
  -7   2  -7    2.39    0.85
  -8  -2  -7   -0.06    0.56
  -8  -2  -7    0.45    0.56
  -8  -2  -7    0.87    0.87
   8  -2   7   -0.67    0.43
   8  -2   7    0.08    0.40
  -8  -2  -7    0.29    0.36
   8   2   7    0.17    0.42
  -8   2  -7    0.24    0.40
  -8   2  -7    0.03    0.53
  -8   2  -7    0.16    0.48
  -8   2  -7    0.56    0.48
   9  -2   7    8.37    1.29
  -9  -2  -7    6.90    1.34
   9  -2   7    7.54    1.30
  -9  -2  -7    7.41    1.24
  -9  -2  -7    6.69    1.67
  -9  -2  -7    6.70    1.20
  -9   2  -7    6.90    2.11
   9   2   7    4.62    1.13
  -9   2  -7    5.93    1.23
  -9   2  -7    5.93    1.14
  -9   2  -7    6.98    1.29
 -10  -2  -7    1.07    1.19
 -10  -2  -7    3.09    0.74
 -10  -2  -7    1.79    0.83
  10  -2   7    1.53    0.63
 -10  -2  -7    2.34    0.65
  10  -2   7    2.62    0.77
 -10   2  -7    0.91    0.71
  10   2   7    1.99    0.68
 -10   2  -7    2.53    0.63
 -10   2  -7    1.58    0.69
 -10   2  -7    2.15    0.63
 -11  -2  -7    7.01    1.41
 -11  -2  -7    8.09    1.73
  11  -2   7    9.05    1.54
 -11  -2  -7    8.85    2.09
 -11   2  -7   11.57    2.87
 -11   2  -7    8.13    1.74
 -11   2  -7   10.04    1.79
  11   2   7    9.33    1.92
 -12  -2  -7    0.26    0.44
 -12  -2  -7    0.57    0.46
  12  -2   7    0.64    0.49
  12  -2   7    0.49    0.53
 -12  -2  -7    2.36    1.30
 -12  -2  -7    3.14    1.01
  12   2   7    0.05    0.45
 -12   2  -7    0.62    0.44
 -12   2  -7    0.16    0.82
 -12   2  -7    0.54    0.44
 -13  -2  -7    2.80    0.67
 -13  -2  -7    3.57    1.05
  13  -2   7    2.23    0.66
  13  -2   7    2.26    0.63
  13  -2   7    2.58    1.12
 -13  -2  -7    1.78    0.57
 -13   2  -7    2.35    0.68
  13   2   7    1.40    0.58
 -13   2  -7    2.68    0.61
  14  -2   7   -0.53    0.42
  14  -2   7    0.36    0.40
 -14  -2  -7   -0.28    0.37
 -14  -2  -7   -0.25    0.33
 -14   2  -7    0.27    0.37
 -14   2  -7   -0.05    0.33
  14   2   7    0.12    0.35
  14   2   7   -0.12    0.48
 -15  -2  -7    0.26    0.50
  15  -2   7   -0.16    0.46
 -15  -2  -7    0.72    0.38
  15  -2   7    0.68    0.40
 -15   2  -7    0.37    0.36
  15   2   7    0.18    0.30
  15   2   7   -0.46    0.61
 -15   2  -7    0.79    0.33
  16  -2   7    0.21    0.34
 -16  -2  -7   -0.49    0.26
  16  -2   7   -0.58    0.42
 -16   2  -7   -0.05    0.28
 -16   2  -7    0.10    0.26
  16   2   7    0.12    0.25
 -16  -3   7    0.18    0.34
  16  -3  -7    0.75    0.41
 -16  -3   7    0.23    0.31
  16  -3  -7    0.13    0.40
 -16   3   7   -0.02    0.23
 -15  -3   7    0.23    0.39
  15  -3  -7    0.24    0.44
  15  -3  -7    0.47    0.44
 -15  -3   7   -0.43    0.30
 -15   3   7    0.14    0.55
 -15   3   7   -0.08    0.23
  15   3  -7    0.42    0.42
  14  -3  -7    1.26    0.57
  14  -3  -7    1.85    0.58
 -14  -3   7    1.97    0.85
 -14  -3   7    2.09    0.99
 -14  -3   7    1.47    0.54
 -14   3   7    1.31    0.48
 -14   3   7    3.28    0.77
  14   3  -7    1.11    0.44
 -13  -3   7    2.95    0.66
 -13  -3   7    1.55    0.96
 -13  -3   7    2.42    0.66
  13  -3  -7    3.79    0.72
  13  -3  -7    3.00    0.76
  13   3  -7    1.76    0.56
 -13   3   7    1.75    0.57
 -13   3   7    2.77    0.85
  12  -3  -7    1.56    0.72
 -12  -3   7    2.16    0.95
 -12  -3   7    0.70    1.01
 -12  -3   7    1.59    1.27
 -12  -3   7    1.14    0.52
 -12  -3   7    0.90    0.54
  12   3  -7    1.42    0.50
 -12   3   7    1.19    0.54
 -12   3   7    0.82    0.50
 -12   3   7    0.94    0.67
 -11  -3   7    2.63    0.64
 -11  -3   7    2.22    1.14
  11  -3  -7    2.58    0.65
 -11  -3   7    3.03    0.72
 -11  -3   7    1.01    1.07
 -11  -3   7    3.41    1.55
  11   3  -7    3.60    0.66
 -11   3   7    2.19    0.71
 -11   3   7    2.68    0.75
 -11   3   7    2.04    0.82
 -10  -3   7    2.48    0.63
  10  -3  -7    1.68    0.56
 -10  -3   7    4.31    1.59
 -10  -3   7    2.79    1.00
 -10  -3   7    0.84    0.96
 -10   3   7    2.13    0.86
  10   3  -7    1.10    0.77
 -10   3   7    2.83    1.27
  -9  -3   7    0.85    0.82
   9  -3  -7    0.60    0.45
  -9  -3   7   -0.18    0.53
  -9  -3   7   -0.24    0.42
  -9  -3   7    0.69    0.99
   9   3  -7   -0.20    0.38
  -9   3   7    0.01    0.41
  -9   3   7    1.06    0.55
  -9   3   7    0.02    0.64
  -8  -3   7    1.45    0.48
  -8  -3   7    1.19    0.88
  -8  -3   7    0.92    0.95
   8  -3  -7    0.23    0.48
  -8  -3   7    0.43    0.66
  -8   3   7    1.03    0.58
  -8   3   7    1.27    0.78
  -8   3   7    2.64    0.70
   8   3  -7    0.10    0.39
  -7  -3   7    4.13    1.30
  -7  -3   7    2.45    0.64
   7  -3  -7    1.39    0.63
  -7   3   7   -0.69    2.74
  -7   3   7    3.46    0.74
  -7   3   7    2.91    0.78
   7   3  -7    2.80    0.86
  -7   3   7    2.34    0.84
  -6  -3   7    0.46    0.71
  -6  -3   7    0.61    0.43
  -6   3   7    0.66    0.54
   6   3  -7   -0.20    0.45
  -6   3   7    0.76    0.53
  -6   3   7   -1.70    1.10
  -6   3   7   -0.02    0.66
   6   3  -7    0.94    0.65
   5  -3  -7   -1.00    1.35
  -5  -3   7    0.86    0.77
  -5  -3   7    2.11    0.51
   5   3  -7    0.62    0.68
  -5   3   7    0.83    0.56
  -5   3   7    1.12    0.55
  -5   3   7   -0.94    1.01
   5   3  -7    0.48    0.92
   5   3  -7    1.23    0.62
  -5   3   7    1.50    0.74
  -4  -3   7    0.23    0.40
  -4  -3   7    0.65    0.55
  -4  -3   7    0.06    0.59
   4  -3  -7    0.41    1.09
   4   3  -7    1.85    0.80
  -4   3   7    0.03    0.49
   4   3  -7   -0.59    0.47
  -4   3   7    0.25    1.03
  -4   3   7    0.61    0.46
  -4   3   7    0.07    0.59
   4   3  -7   -0.19    0.83
  -3  -3   7    0.28    0.95
  -3  -3   7    0.09    0.50
  -3  -3   7    1.07    0.83
  -3  -3   7    0.88    0.44
  -3   3   7   -0.21    0.93
  -3   3   7    1.72    0.65
  -3   3   7    0.93    0.67
   3   3  -7    0.48    0.65
   3   3  -7    1.56    1.34
  -3   3   7    0.59    0.54
   3   3  -7    0.63    0.56
  -2  -3   7    4.12    0.75
  -2  -3   7    3.26    0.88
  -2  -3   7    3.67    1.23
  -2   3   7    4.73    1.03
  -2   3   7    3.32    1.28
  -2   3   7    2.62    0.82
   2   3  -7    3.04    0.95
   2   3  -7    3.39    0.86
  -1  -3   7   -0.25    0.44
  -1  -3   7   -0.59    0.96
  -1  -3   7    0.91    0.44
  -1   3   7   -0.09    0.50
   1   3  -7    0.23    0.78
   1   3  -7    0.42    0.46
   1   3  -7    0.13    0.58
  -1   3   7   -0.04    0.50
  -1   3   7   -0.12    0.56
   0  -3   7    0.89    1.28
   0  -3   7    2.15    0.56
   0  -3   7    2.73    0.80
   0   3  -7    1.93    0.65
   0   3   7    2.60    0.84
   0   3  -7    1.41    0.69
   0   3   7    0.88    0.59
   0   3   7    0.53    0.58
   0   3  -7    3.68    1.63
  -1  -3  -7    1.16    0.91
   1  -3   7    1.24    1.05
   1  -3   7    0.49    0.63
   1  -3   7    0.07    0.45
  -1   3  -7    0.33    0.49
   1   3   7    0.18    0.55
   1   3   7    0.91    0.62
  -1   3  -7   -0.08    0.44
  -1   3  -7    1.15    0.65
  -2  -3  -7    1.49    0.88
   2  -3   7    2.48    0.81
   2  -3   7    1.30    0.53
  -2   3  -7    1.80    1.35
  -2   3  -7    1.58    0.58
   2   3   7    0.85    0.61
  -2   3  -7    1.15    0.71
   2   3   7    0.76    0.62
   3  -3   7    7.04    1.64
  -3  -3  -7    5.83    1.74
   3  -3   7    8.31    1.40
  -3  -3  -7    9.78    1.42
  -3   3  -7   10.00    2.63
  -3   3  -7    9.31    1.56
   3   3   7    8.43    1.57
  -3   3  -7    8.13    1.59
  -4  -3  -7    5.09    0.89
  -4  -3  -7    2.47    1.03
   4  -3   7    6.67    1.28
  -4   3  -7    5.56    1.10
  -4   3  -7    3.46    0.90
   4   3   7    4.58    1.04
  -4   3  -7    1.41    1.12
  -5  -3  -7    0.01    0.72
  -5  -3  -7    1.22    0.51
   5  -3   7    1.80    0.57
   5   3   7    2.40    0.85
  -5   3  -7    1.19    0.66
  -5   3  -7   -0.91    1.20
  -5   3  -7    1.69    0.65
  -6  -3  -7   26.55    3.60
  -6  -3  -7   18.68    4.09
   6  -3   7   26.56    3.61
  -6   3  -7   21.48    3.66
  -6   3  -7   31.01    5.80
  -6   3  -7   25.66    3.68
   6   3   7   26.73    3.76
  -7  -3  -7    3.27    1.44
   7  -3   7    5.90    1.06
  -7  -3  -7    5.33    0.98
  -7   3  -7    6.25    2.44
   7   3   7    5.39    1.69
  -7   3  -7    3.94    1.29
  -8  -3  -7    2.18    0.76
  -8  -3  -7    0.21    0.85
  -8  -3  -7    0.51    0.50
   8  -3   7    2.11    0.60
   8  -3   7    1.35    0.66
  -8   3  -7    0.86    0.58
   8   3   7    0.25    0.75
  -8   3  -7    1.56    1.48
  -8   3  -7    1.99    0.69
   9  -3   7    3.22    0.82
  -9  -3  -7    2.80    0.87
  -9  -3  -7    5.16    0.90
  -9  -3  -7    4.84    1.75
   9  -3   7    3.64    0.83
  -9   3  -7    2.77    0.82
   9   3   7    4.38    1.01
  -9   3  -7    4.49    0.94
  -9   3  -7    4.96    2.29
  10  -3   7    6.44    1.18
 -10  -3  -7    7.26    1.18
  10  -3   7    6.97    1.19
 -10  -3  -7    7.37    1.21
 -10   3  -7    5.54    1.16
 -10   3  -7    5.03    1.16
  11  -3   7   -0.18    0.40
  11  -3   7    0.18    0.59
  11  -3   7    0.16    0.46
 -11  -3  -7   -0.64    0.39
 -11  -3  -7    0.32    0.44
  11   3   7    0.36    0.63
 -11   3  -7    0.33    0.37
 -11   3  -7    0.52    0.44
 -12  -3  -7    0.24    0.38
 -12  -3  -7    0.87    0.41
  12  -3   7   -0.31    0.36
  12  -3   7   -0.07    0.41
 -12   3  -7   -0.63    0.34
 -12   3  -7    0.34    0.43
 -13  -3  -7   -0.22    0.37
  13  -3   7    0.67    0.44
  13  -3   7   -0.28    0.31
 -13  -3  -7   -0.19    0.32
 -13   3  -7    0.13    0.29
 -12  -4   7    0.59    0.37
  12  -4  -7    0.43    0.41
 -12   4   7    0.47    0.27
 -12   4   7    1.87    0.50
 -11  -4   7    0.78    0.40
  11  -4  -7    0.27    0.43
 -11   4   7    0.19    0.26
 -11   4   7    0.77    0.44
 -11   4   7    0.87    0.44
 -10  -4   7    0.26    0.56
  10  -4  -7    0.62    0.47
 -10   4   7    0.65    0.43
 -10   4   7   -0.01    0.29
 -10   4   7    0.10    0.49
  -9  -4   7    4.51    0.84
   9  -4  -7    4.07    0.86
  -9   4   7    2.99    0.88
  -9   4   7    5.44    0.89
  -9   4   7    4.94    0.93
  -8  -4   7    1.24    0.49
  -8   4   7    0.83    0.42
  -8   4   7    1.08    0.53
  -8   4   7    2.28    0.64
  -7  -4   7    0.48    0.46
  -7  -4   7    1.86    1.07
  -7   4   7    0.16    0.55
  -7   4   7    0.25    0.35
  -7   4   7   -0.05    0.49
  -6  -4   7    1.59    1.03
  -6  -4   7    3.38    0.66
  -6   4   7    3.13    0.78
  -6   4   7    2.06    0.67
  -6   4   7    1.44    0.73
  -5  -4   7   -0.21    0.46
  -5  -4   7   -0.14    0.88
   5   4  -7    0.37    0.53
  -5   4   7    0.40    0.53
  -5   4   7   -0.35    0.36
  -5   4   7   -0.48    0.43
  -4  -4   7    0.68    0.51
  -4   4   7    0.98    0.53
   4   4  -7    0.56    0.59
  -4   4   7    2.26    0.70
  -4   4   7    0.68    0.57
  -3  -4   7    1.21    0.54
   3   4  -7    0.91    0.64
  -3   4   7    0.82    0.59
  -3   4   7    1.53    0.57
   3   4  -7    0.25    0.51
  -3   4   7    0.41    0.57
  -2  -4   7    0.62    0.49
  -2   4   7    0.26    0.56
  -2   4   7   -0.16    0.42
   2   4  -7    0.65    0.62
   2   4  -7    0.05    1.28
  -2   4   7   -1.15    0.44
   2   4  -7   -0.09    0.51
  -1  -4   7    0.85    0.51
   1   4  -7    0.50    0.56
  -1   4   7    0.30    0.49
   1   4  -7   -0.14    0.89
  -1   4   7    1.14    0.61
   1   4  -7    0.56    0.49
  -1   4   7    0.04    0.58
   0  -4   7    0.10    0.49
   0   4  -7   -0.68    0.90
   0   4   7    0.04    0.53
   0   4   7    0.89    0.59
   0   4  -7    0.03    0.47
   0   4  -7    0.03    0.49
   1  -4   7    1.02    0.54
  -1   4  -7    1.25    0.58
  -1   4  -7    0.78    1.68
   1   4   7    0.39    0.61
  -1   4  -7    0.89    0.59
   2  -4   7    1.14    1.20
   2  -4   7    2.70    0.64
  -2   4  -7    0.62    0.54
   2   4   7    1.29    0.64
  -2   4  -7    1.31    0.67
   3  -4   7    0.04    1.08
   3  -4   7    2.67    0.61
  -3   4  -7    0.01    0.51
  -3   4  -7    0.73    0.54
   3   4   7    1.60    0.68
  -4  -4  -7    0.30    0.62
   4  -4   7    0.19    0.49
   4  -4   7    0.41    0.96
   4   4   7   -0.12    0.70
  -4   4  -7    0.08    0.43
  -4   4  -7    0.28    0.49
   5  -4   7    8.64    1.28
  -5  -4  -7    7.03    1.58
  -5   4  -7    5.92    1.35
  -5   4  -7    7.76    1.35
  -6  -4  -7    1.53    0.57
   6  -4   7    1.22    0.49
   6   4   7   -0.60    0.63
  -6   4  -7    1.04    0.48
  -6   4  -7    0.92    0.49
  -7  -4  -7    9.93    1.49
   7  -4   7    9.12    1.46
  -7   4  -7    9.02    1.48
  -7   4  -7    8.49    1.50
  -8  -4  -7    1.00    0.46
   8  -4   7    0.87    0.44
  -8   4  -7    0.77    0.42
  -8   4  -7    0.42    0.36
   9  -4   7    1.76    0.43
  -9  -4  -7    1.63    0.47
  -9   4  -7    1.15    0.37
  -9   4  -7    0.61    0.35
  20   0  -8    4.82    0.88
 -20   0   8    4.77    0.95
  20   0  -8    5.65    1.07
  19   0  -8    0.09    0.41
  19   0  -8    0.57    0.99
 -19   0   8   -0.17    0.43
 -18   0   8    0.89    0.46
  18   0  -8    1.73    0.69
 -18   0   8   -0.11    1.05
  17   0  -8   -0.31    0.57
 -17   0   8   -0.11    0.78
 -17   0   8   -0.08    1.02
 -17   0   8   -0.12    0.43
  17   0  -8    0.10    0.49
 -16   0   8    0.39    0.75
  16   0  -8    0.28    0.67
  16   0  -8   -0.25    0.43
 -16   0   8    1.04    0.96
  16   0  -8    0.55    0.56
 -16   0   8    0.98    0.50
  15   0  -8    0.72    0.50
  15   0  -8    0.40    0.67
 -15   0   8    0.63    0.51
  15   0  -8    1.06    0.64
 -15   0   8    0.58    0.82
 -15   0   8    1.60    0.72
 -14   0   8    1.87    1.02
  14   0  -8    2.08    0.82
 -14   0   8    2.50    0.64
 -14   0   8    5.23    1.51
 -14   0   8   -0.07    0.90
  14   0  -8    2.67    0.66
  14   0  -8    3.77    0.79
  13   0  -8    7.06    1.36
 -13   0   8    6.95    1.30
  13   0  -8    7.13    1.30
 -13   0   8    5.90    1.57
  13   0  -8    5.30    1.07
 -12   0   8    4.90    0.94
 -12   0   8    4.61    0.82
  12   0  -8    4.51    0.94
 -12   0   8    4.53    1.29
  12   0  -8    3.37    0.98
 -12   0   8    5.27    1.08
  11   0  -8   19.35    2.65
 -11   0   8   19.53    2.63
  11   0  -8   17.34    2.58
 -11   0   8   17.03    2.69
 -11   0   8   16.91    2.55
  11   0  -8   18.94    2.71
 -11   0   8   16.32    2.81
 -10   0   8    7.76    1.26
 -10   0   8    8.60    1.50
  10   0  -8    8.57    1.37
  10   0  -8    7.60    1.29
 -10   0   8    9.52    1.50
 -10   0   8    8.12    1.33
  -9   0   8   22.58    3.08
  -9   0   8   19.82    2.92
  -9   0   8   22.04    3.07
  -9   0   8   21.38    3.02
   9   0  -8   20.07    2.94
  -9   0   8   19.34    3.12
  -8   0   8   56.98    8.12
  -8   0   8   60.32    8.07
  -8   0   8   57.93    7.96
   8   0  -8   57.41    7.98
  -8   0   8   57.87    8.03
  -7   0   8   -0.09    0.30
  -7   0   8   -0.40    0.28
  -7   0   8    0.23    0.32
  -7   0   8    0.39    0.42
  -6   0   8   13.18    1.82
   6   0  -8   11.21    1.75
  -6   0   8   13.18    1.87
  -6   0   8   11.41    1.77
  -5   0   8    2.32    0.64
  -5   0   8    3.10    0.65
   4   0  -8    4.58    1.00
  -4   0   8    5.56    0.91
  -4   0   8    4.21    0.93
  -4   0   8    5.92    0.97
   3   0  -8   41.99    6.05
  -3   0   8   42.81    5.94
  -3   0   8   42.97    5.94
  -3   0   8   43.98    6.02
   2   0  -8   74.68   10.78
   2   0  -8   80.08   10.71
  -2   0   8   75.69   10.80
  -2   0   8   80.74   10.74
   2   0  -8   79.93   10.84
   1   0  -8    4.49    0.85
  -1   0   8    2.61    0.58
   1   0  -8    4.19    0.80
   1   0  -8    3.87    0.71
  -1   0   8    2.60    0.63
   0   0  -8   16.78    2.60
   0   0   8   16.14    2.57
   0   0  -8   17.44    2.55
   0   0   8   17.21    2.50
   0   0  -8   20.48    2.62
  -1   0  -8    0.25    0.25
  -1   0  -8    0.22    0.34
   1   0   8   -0.29    0.20
   1   0   8    0.12    0.29
  -1   0  -8   -0.11    0.31
   2   0   8    5.82    1.06
  -2   0  -8    7.10    1.33
   2   0   8    6.35    0.99
  -2   0  -8    5.18    0.98
  -2   0  -8    4.47    1.05
  -3   0  -8    9.40    1.63
   3   0   8   10.83    1.58
   3   0   8    9.72    1.38
  -3   0  -8    7.62    1.31
  -3   0  -8    9.01    1.47
  -3   0  -8    7.82    1.49
  -4   0  -8   73.09    9.99
   4   0   8   76.43    9.96
  -4   0  -8   69.52   10.09
   4   0   8   71.04    9.88
   4   0   8   72.31   10.04
  -4   0  -8   71.19    9.89
  -5   0  -8   23.13    3.49
  -5   0  -8   24.12    3.64
  -5   0  -8   24.19    3.38
   5   0   8   24.76    3.46
   5   0   8   25.41    3.58
   5   0   8   23.53    3.38
  -6   0  -8   62.08    9.02
   6   0   8   63.79    8.78
   6   0   8   63.92    8.97
  -6   0  -8   62.46    8.90
   6   0   8   62.89    8.85
  -6   0  -8   66.89    8.78
   7   0   8   67.00    9.28
   7   0   8   66.51    9.19
  -7   0  -8   76.13    9.58
  -7   0  -8   64.95    9.18
  -7   0  -8   63.41    9.24
  -7   0  -8   68.94    9.34
   7   0   8   66.62    9.41
   7   0   8   66.73    9.27
  -7   0  -8   66.52    9.39
  -8   0  -8    0.73    0.43
  -8   0  -8    0.25    0.48
   8   0   8   -0.41    0.56
  -8   0  -8    0.19    0.29
   8   0   8    0.05    0.32
   8   0   8   -0.30    0.42
   8   0   8   -0.41    0.40
   8   0   8   -0.19    0.44
  -8   0  -8   -0.39    0.34
  -9   0  -8    7.06    1.10
  -9   0  -8    7.08    1.61
  -9   0  -8    7.36    1.27
  -9   0  -8    7.22    1.15
   9   0   8    4.69    1.05
  -9   0  -8    7.16    1.39
   9   0   8    5.80    1.13
   9   0   8    7.22    1.29
  10   0   8    0.02    0.40
 -10   0  -8    0.34    0.43
  10   0   8    0.68    0.47
  10   0   8   -1.07    0.46
 -10   0  -8    0.20    0.39
  10   0   8   -0.64    0.57
  10   0   8   -0.84    1.50
 -10   0  -8   -1.00    0.72
 -10   0  -8    0.27    0.77
 -11   0  -8    0.71    0.47
  11   0   8   -0.23    0.43
  11   0   8    0.78    0.62
  11   0   8    0.99    0.57
 -11   0  -8    0.51    0.37
 -11   0  -8   -0.62    0.44
 -11   0  -8    0.79    0.67
 -11   0  -8    0.20    0.91
 -12   0  -8    5.60    1.51
 -12   0  -8    1.86    0.81
 -12   0  -8    2.14    0.69
  12   0   8    1.46    0.68
  12   0   8    2.73    0.84
 -12   0  -8    2.16    0.70
 -13   0  -8   -0.36    0.44
 -13   0  -8   -0.08    0.69
 -13   0  -8   -0.40    0.47
  13   0   8    1.21    0.64
  13   0   8    0.36    0.60
 -13   0  -8   -0.16    1.10
  14   0   8    2.93    0.80
 -14   0  -8    3.91    0.81
  14   0   8    2.67    0.89
 -14   0  -8    4.16    0.92
 -14   0  -8    3.64    1.38
 -14   0  -8    3.18    1.18
 -15   0  -8   -0.80    0.40
 -15   0  -8    0.39    0.39
 -15   0  -8    1.62    0.90
  15   0   8    0.85    0.50
  15   0   8   -0.20    0.47
 -16   0  -8    2.16    0.61
 -16   0  -8    3.16    0.59
  16   0   8    2.32    0.60
  16   0   8    1.88    0.61
  17   0   8    0.88    0.41
 -17   0  -8    0.72    0.36
 -17   0  -8    1.49    0.46
  17   0   8    0.36    0.43
 -20  -1   8    0.16    0.31
  20  -1  -8    0.41    0.38
  20   1  -8    0.85    0.51
 -19  -1   8   -0.21    0.40
  19  -1  -8   -0.10    0.53
  19  -1  -8    0.45    0.54
  18  -1  -8    1.45    0.91
  18  -1  -8    1.76    0.57
 -18  -1   8    1.00    0.50
 -18  -1   8    1.47    1.13
  18   1  -8    2.22    0.79
 -18   1   8    0.88    0.70
  18   1  -8    1.36    0.65
 -17  -1   8    1.75    1.08
  17  -1  -8    1.22    0.59
  17  -1  -8   -0.46    0.84
 -17  -1   8    1.24    0.53
  17  -1  -8    1.36    0.64
 -17  -1   8    1.81    0.89
  17   1  -8    1.63    0.70
  17   1  -8    1.27    0.58
 -17   1   8    0.66    0.55
 -17   1   8    0.80    0.42
 -16  -1   8   -0.46    0.72
 -16  -1   8   -1.01    1.17
 -16  -1   8    1.66    1.00
 -16  -1   8    1.07    0.48
  16  -1  -8    0.96    0.55
  16  -1  -8    0.51    0.57
 -16  -1   8    1.07    0.46
  16  -1  -8    0.67    0.80
  16   1  -8    0.54    0.54
 -16   1   8    0.19    0.55
  16   1  -8    1.26    0.71
 -16   1   8    0.37    0.39
 -16   1   8    2.29    1.16
  15  -1  -8   -0.23    0.45
 -15  -1   8    0.28    0.44
  15  -1  -8    0.20    0.56
  15  -1  -8   -0.18    0.73
 -15  -1   8    0.65    0.49
 -15  -1   8    0.10    0.69
 -15  -1   8   -0.47    0.99
 -15  -1   8    1.32    0.78
 -15   1   8    0.44    0.47
  15   1  -8    0.88    0.57
 -15   1   8   -0.45    0.84
 -15   1   8    0.65    0.91
  15   1  -8    1.20    0.70
 -15   1   8   -0.27    0.51
 -15   1   8   -0.11    0.38
 -14  -1   8    0.97    0.95
 -14  -1   8    0.71    0.46
 -14  -1   8    0.12    0.53
 -14  -1   8    0.56    0.75
 -14  -1   8    0.81    0.72
  14  -1  -8    0.97    0.59
 -14   1   8   -0.98    0.95
  14   1  -8    0.94    0.62
 -14   1   8    0.26    0.41
  14   1  -8   -0.82    0.51
 -14   1   8    0.09    0.47
 -14   1   8    1.43    0.94
 -14   1   8   -0.38    0.48
 -13  -1   8    0.90    0.69
 -13  -1   8    1.23    0.85
  13  -1  -8    1.07    0.53
 -13  -1   8    1.28    0.72
  13  -1  -8    0.98    0.53
 -13  -1   8    0.74    0.46
 -13  -1   8    1.11    0.52
  13   1  -8    0.83    0.60
 -13   1   8   -0.14    0.45
 -13   1   8    1.72    0.59
 -13   1   8    0.78    0.60
 -13   1   8    0.46    0.63
 -13   1   8   -0.09    0.86
  13   1  -8    1.48    0.68
 -13   1   8    1.60    0.86
 -12  -1   8    0.08    0.39
  12  -1  -8   -0.68    0.37
 -12  -1   8   -0.25    0.59
 -12  -1   8    0.17    0.54
 -12  -1   8   -0.74    0.47
  12  -1  -8    0.32    0.53
 -12  -1   8    0.79    0.49
  12   1  -8   -0.07    0.47
 -12   1   8    0.32    0.65
 -12   1   8    0.83    0.66
 -12   1   8    0.63    0.49
  12   1  -8    0.25    0.52
 -12   1   8    0.61    0.47
 -12   1   8   -0.11    0.69
 -11  -1   8    0.44    0.62
 -11  -1   8    0.04    0.35
 -11  -1   8    0.79    0.46
 -11  -1   8   -0.11    0.53
  11  -1  -8   -0.13    0.37
 -11  -1   8    0.27    0.55
  11  -1  -8   -0.35    0.43
  11   1  -8    0.25    0.43
 -11   1   8    0.02    0.54
 -11   1   8   -0.03    0.60
 -11   1   8    0.08    0.62
 -11   1   8   -0.07    0.46
  11   1  -8   -0.19    0.48
 -10  -1   8    0.19    0.37
 -10  -1   8    0.39    0.44
  10  -1  -8    1.03    0.57
 -10  -1   8    1.16    0.56
 -10  -1   8    0.89    0.46
  10  -1  -8    0.56    0.39
 -10  -1   8    0.71    0.74
 -10   1   8    1.64    0.68
 -10   1   8    1.36    0.70
 -10   1   8   -0.38    0.37
  10   1  -8    1.72    0.55
 -10   1   8   -0.17    0.52
  -9  -1   8   -0.38    0.41
  -9  -1   8   -0.09    0.43
  -9  -1   8    0.26    0.50
   9  -1  -8   -0.09    0.32
  -9  -1   8   -0.08    0.30
  -9  -1   8    0.41    0.59
  -9   1   8    0.15    0.44
   9   1  -8   -0.37    0.42
  -9   1   8    0.29    0.36
  -9   1   8    0.40    0.47
  -8  -1   8    4.07    1.00
  -8  -1   8    5.50    0.94
   8  -1  -8    5.47    0.94
  -8  -1   8    5.95    1.35
  -8   1   8    7.55    1.34
  -8   1   8    5.84    1.18
   7  -1  -8   47.72    6.54
  -7  -1   8   47.10    6.53
  -7  -1   8   46.61    6.60
  -7   1   8   48.42    6.66
  -7   1   8   46.58    6.52
  -7   1   8   48.49    6.62
  -6  -1   8   19.86    2.86
  -6  -1   8   19.81    2.73
  -6  -1   8   18.92    2.84
  -6  -1   8   20.09    2.67
   6  -1  -8   17.61    2.67
  -6   1   8   17.19    2.75
  -5  -1   8    0.09    0.25
  -5  -1   8    0.41    0.29
  -5  -1   8    0.11    0.46
  -5  -1   8   -0.05    0.36
  -5   1   8    0.80    0.43
   5   1  -8    0.09    0.52
  -5   1   8    0.58    0.35
  -4  -1   8    2.90    0.67
  -4  -1   8    2.25    0.52
  -4  -1   8    4.93    0.92
   4   1  -8    3.97    1.03
  -4   1   8    3.43    0.56
  -4   1   8    1.91    0.61
  -3  -1   8   11.19    1.71
  -3  -1   8   11.16    1.81
   3  -1  -8    9.56    1.88
   3   1  -8   12.60    1.91
  -3   1   8   11.75    1.72
  -2  -1   8    5.40    1.06
  -2  -1   8   11.76    1.86
   2  -1  -8    6.59    1.24
   2  -1  -8    5.84    1.06
   2   1  -8    8.66    1.59
  -2   1   8    8.26    1.17
  -1  -1   8    2.94    0.74
   1  -1  -8    2.30    0.60
   1  -1  -8    1.81    0.51
  -1  -1   8    2.30    0.81
  -1   1   8    1.43    0.46
   1   1  -8    1.72    0.80
   0  -1   8   38.67    5.53
   0  -1   8   37.96    5.43
   0  -1  -8   39.65    5.45
   0  -1  -8   37.21    5.45
   0  -1  -8   37.64    5.34
   0   1   8   40.68    5.42
   0   1  -8   41.42    5.62
  -1  -1  -8   -0.32    0.27
  -1  -1  -8    0.33    0.23
   1  -1   8   -0.08    0.39
  -1  -1  -8    0.24    0.42
   1  -1   8    0.26    0.39
   1  -1   8    0.22    0.28
   1   1   8    0.14    0.26
  -1   1  -8    0.30    0.43
  -1   1  -8    0.35    0.48
  -2  -1  -8   23.83    3.61
  -2  -1  -8   27.06    3.59
   2  -1   8   25.85    3.59
  -2  -1  -8   25.88    3.65
   2  -1   8   28.24    3.83
  -2  -1  -8   24.73    3.76
   2   1   8   25.24    3.59
  -2   1  -8   26.64    3.91
  -2   1  -8   25.20    3.85
   3  -1   8    3.80    0.91
   3  -1   8    2.04    0.52
  -3  -1  -8    2.56    0.55
  -3  -1  -8    2.27    0.57
  -3  -1  -8    3.39    0.87
   3   1   8    2.61    0.52
  -3   1  -8    1.56    0.74
  -3   1  -8    4.09    1.27
   4  -1   8   19.88    2.81
  -4  -1  -8   19.99    2.80
  -4  -1  -8   19.37    3.05
  -4  -1  -8   20.44    2.88
   4  -1   8   20.04    3.07
  -4   1  -8   19.98    3.13
  -4   1  -8   18.01    3.16
  -5  -1  -8    0.23    0.50
  -5  -1  -8    0.49    0.31
   5  -1   8   -0.29    0.28
   5  -1   8   -0.52    0.41
  -5  -1  -8    0.24    0.36
   5   1   8    0.09    0.38
  -5   1  -8    0.12    0.44
  -5   1  -8   -0.17    0.47
  -5   1  -8   -0.12    0.48
  -5   1  -8    0.32    0.40
  -6  -1  -8    0.03    0.31
   6  -1   8    0.02    0.44
  -6  -1  -8    0.84    0.48
  -6  -1  -8   -0.08    0.40
  -6  -1  -8    0.22    0.38
  -6  -1  -8   -0.30    0.46
   6  -1   8   -0.32    0.28
   6  -1   8   -0.21    0.51
  -6   1  -8   -0.18    0.42
  -6   1  -8   -0.15    0.58
   6   1   8    0.95    0.49
  -6   1  -8    0.52    0.84
  -6   1  -8    0.73    0.62
  -7  -1  -8   18.15    2.49
  -7  -1  -8   17.52    2.54
   7  -1   8   17.21    2.55
   7  -1   8   19.50    2.51
   7  -1   8   20.18    3.21
  -7  -1  -8   20.50    3.24
  -7  -1  -8   16.91    2.62
  -7  -1  -8   14.07    2.61
  -7   1  -8   18.43    3.55
  -7   1  -8   14.69    2.55
   7   1   8   17.73    2.54
   7   1   8   14.95    2.54
  -7   1  -8   24.55    3.48
  -7   1  -8   17.61    2.89
  -7   1  -8   16.12    2.51
  -8  -1  -8    6.67    1.17
  -8  -1  -8    6.24    1.33
   8  -1   8    7.57    1.23
  -8  -1  -8    5.58    1.11
  -8  -1  -8    6.39    1.37
   8  -1   8    6.64    1.41
   8  -1   8    4.96    1.51
   8  -1   8    5.58    1.12
  -8  -1  -8    6.12    1.57
  -8   1  -8    5.82    1.12
  -8   1  -8    7.70    1.77
  -8   1  -8    8.15    1.25
  -8   1  -8   10.83    2.61
  -8   1  -8    6.46    1.44
   8   1   8    7.96    1.28
   8   1   8    6.92    1.17
  -9  -1  -8    2.31    0.81
   9  -1   8    2.05    0.93
   9  -1   8    0.68    1.08
  -9  -1  -8    7.19    2.06
  -9  -1  -8    2.55    0.65
  -9  -1  -8    3.40    0.98
   9  -1   8    4.03    1.09
   9  -1   8    2.18    0.67
  -9   1  -8    2.47    2.12
   9   1   8    2.23    0.75
  -9   1  -8    4.28    1.13
  -9   1  -8    3.10    0.69
   9   1   8    3.17    0.74
  -9   1  -8    2.01    1.01
  -9   1  -8    2.93    0.74
  10  -1   8   -0.72    0.51
 -10  -1  -8    0.17    0.74
 -10  -1  -8   -0.56    0.74
 -10  -1  -8    0.40    0.55
 -10  -1  -8   -0.13    0.45
  10   1   8    0.16    0.53
 -10   1  -8   -0.39    0.42
  10   1   8    0.06    0.50
 -10   1  -8   -0.48    0.57
 -10   1  -8    0.25    0.81
 -10   1  -8    0.48    0.48
 -10   1  -8   -0.11    0.45
  11  -1   8   -0.29    0.42
 -11  -1  -8    0.68    0.67
 -11  -1  -8   -0.74    0.52
  11  -1   8   -0.22    0.64
 -11  -1  -8   -0.45    0.41
 -11  -1  -8   -0.01    0.36
 -11  -1  -8    0.96    0.86
  11  -1   8   -0.40    0.48
 -11   1  -8    0.70    0.74
 -11   1  -8    0.34    0.68
 -11   1  -8    0.80    1.00
 -11   1  -8    0.84    0.51
 -11   1  -8   -0.06    0.41
  11   1   8    0.66    0.60
  11   1   8   -0.05    0.52
 -12  -1  -8    1.36    0.66
  12  -1   8    0.90    0.53
 -12  -1  -8    0.04    0.40
 -12  -1  -8    0.03    0.87
 -12  -1  -8    0.21    0.64
  12  -1   8    0.27    0.47
  12  -1   8   -0.02    0.86
  12  -1   8   -1.04    0.60
 -12  -1  -8   -0.52    0.35
 -12   1  -8    0.66    0.46
 -12   1  -8   -0.05    0.68
  12   1   8    0.25    0.51
 -12   1  -8    0.53    0.47
  12   1   8    0.42    0.54
 -12   1  -8    1.27    1.28
 -12   1  -8    0.29    0.63
 -13  -1  -8    0.28    1.04
  13  -1   8   -0.13    0.45
 -13  -1  -8    2.15    0.83
 -13  -1  -8    0.29    0.41
  13  -1   8    0.16    0.61
  13  -1   8    0.88    0.97
 -13  -1  -8    0.35    0.45
  13  -1   8    0.22    0.56
 -13  -1  -8   -0.26    0.60
 -13   1  -8    0.42    0.45
 -13   1  -8   -0.41    0.38
 -13   1  -8    0.30    0.42
 -13   1  -8   -1.89    1.00
  13   1   8    0.37    0.48
  13   1   8    0.14    0.57
  14  -1   8   -0.58    0.43
  14  -1   8    0.13    0.45
 -14  -1  -8   -0.80    1.23
 -14  -1  -8    0.49    0.83
 -14  -1  -8    0.18    0.58
 -14  -1  -8    0.20    0.41
  14  -1   8    0.82    0.72
 -14  -1  -8   -0.38    0.34
 -14   1  -8    0.87    0.49
  14   1   8    0.42    0.48
 -14   1  -8    0.79    1.23
  14   1   8    0.08    0.63
 -14   1  -8   -0.71    0.37
 -15  -1  -8    0.90    0.58
  15  -1   8    1.40    0.61
 -15  -1  -8   -0.24    0.36
 -15  -1  -8    0.89    0.82
  15  -1   8    1.71    0.82
  15  -1   8    0.07    0.45
  15   1   8    0.44    0.47
 -15   1  -8   -0.06    0.40
  16  -1   8    1.62    0.73
 -16  -1  -8    0.31    0.56
  16  -1   8    1.46    0.50
 -16  -1  -8    0.98    0.40
 -16   1  -8    1.27    0.44
 -16   1  -8    1.44    0.45
  16   1   8    0.69    0.43
 -17  -1  -8   -0.24    0.26
  17  -1   8   -0.95    0.57
  17  -1   8    0.18    0.37
 -17   1  -8   -0.38    0.29
  17   1   8   -0.48    0.26
 -17   1  -8    0.17    0.28
  19  -2  -8   -0.31    0.39
  19  -2  -8   -0.04    0.33
 -19  -2   8    0.21    0.30
 -19   2   8   -0.22    0.22
  19   2  -8   -0.50    0.35
 -18  -2   8    0.71    0.43
 -18  -2   8    0.14    0.34
  18  -2  -8   -0.25    0.41
  18  -2  -8    0.46    0.40
  18   2  -8    0.11    0.45
 -18   2   8    0.35    0.28
 -17  -2   8    0.70    0.80
 -17  -2   8    0.66    0.44
  17  -2  -8    1.02    0.53
 -17  -2   8    0.63    0.39
 -17   2   8    0.40    0.30
  17   2  -8   -0.01    0.46
 -16  -2   8    3.93    1.15
 -16  -2   8    4.12    0.78
  16  -2  -8    2.46    0.72
  16  -2  -8    4.84    0.88
 -16  -2   8    2.88    0.70
  16   2  -8    2.81    0.77
 -16   2   8    3.12    0.74
 -15  -2   8    1.94    1.27
 -15  -2   8    0.84    0.80
 -15  -2   8    1.46    0.54
 -15  -2   8   -1.92    1.96
 -15  -2   8    1.32    0.48
  15  -2  -8    0.17    0.55
  15  -2  -8    1.57    0.60
 -15   2   8   -0.50    0.53
  15   2  -8    1.61    0.64
 -15   2   8    0.72    0.45
 -14  -2   8    4.07    1.13
 -14  -2   8    2.02    0.70
  14  -2  -8    3.69    0.88
 -14  -2   8    3.84    0.76
  14  -2  -8    3.51    0.81
 -14  -2   8    2.53    1.11
 -14  -2   8    1.58    1.14
 -14   2   8    2.84    0.77
  14   2  -8    3.44    0.86
 -14   2   8    3.06    0.96
  13  -2  -8    0.82    0.51
 -13  -2   8    1.42    1.04
 -13  -2   8    0.50    0.80
 -13  -2   8    1.21    0.57
 -13  -2   8    0.28    0.86
  13  -2  -8    0.20    0.57
 -13  -2   8   -0.22    0.46
 -13   2   8   -0.09    0.62
  13   2  -8    0.10    0.56
 -13   2   8    0.16    0.42
 -13   2   8    0.75    0.55
 -12  -2   8    2.37    1.05
 -12  -2   8    1.92    0.91
 -12  -2   8    1.30    0.56
  12  -2  -8    2.03    0.69
 -12  -2   8    1.90    1.09
  12  -2  -8    1.36    0.59
 -12  -2   8    2.81    0.65
 -12   2   8    2.14    0.63
 -12   2   8    2.29    0.86
  12   2  -8    1.36    0.68
 -12   2   8   -0.09    0.55
 -11  -2   8    5.53    1.12
 -11  -2   8    6.44    1.33
  11  -2  -8    5.97    1.38
 -11  -2   8    5.69    1.58
  11  -2  -8    5.83    1.06
 -11  -2   8    4.01    1.34
  11   2  -8    5.18    1.11
 -11   2   8    5.96    1.16
 -11   2   8    6.72    1.39
 -10  -2   8    1.77    0.86
 -10  -2   8    1.55    0.51
  10  -2  -8    0.07    0.66
 -10  -2   8    2.50    0.62
  10  -2  -8    1.37    0.51
 -10  -2   8    2.16    1.00
  10   2  -8    1.37    0.58
 -10   2   8    1.00    0.57
 -10   2   8    1.89    0.62
 -10   2   8    0.36    1.07
 -10   2   8    1.49    0.77
   9  -2  -8    2.19    0.87
  -9  -2   8    0.15    0.48
  -9  -2   8   -0.28    0.53
  -9  -2   8   -0.18    0.49
   9  -2  -8    0.19    0.35
  -9  -2   8   -0.45    0.28
   9   2  -8   -0.38    0.41
  -9   2   8    1.11    0.60
  -9   2   8   -0.28    0.40
  -9   2   8   -0.04    0.49
  -9   2   8    0.21    0.83
  -8  -2   8    5.52    1.37
   8  -2  -8    7.08    1.13
  -8  -2   8    7.43    1.13
  -8  -2   8    5.38    1.14
  -8   2   8    9.37    1.45
  -8   2   8    7.28    1.31
   8   2  -8    7.34    1.22
  -8   2   8    6.15    1.17
   7  -2  -8    9.16    1.63
  -7  -2   8   10.09    1.62
  -7  -2   8   10.65    1.75
  -7  -2   8   16.82    3.12
  -7   2   8   10.44    1.79
   7   2  -8   11.49    1.68
  -7   2   8   12.06    1.76
   7   2  -8   13.31    1.86
  -6  -2   8    7.95    1.56
  -6  -2   8    8.31    1.27
   6  -2  -8    7.31    1.27
  -6  -2   8    5.43    1.41
   6   2  -8    8.46    1.32
  -6   2   8   10.14    1.52
  -6   2   8   10.51    1.58
   5  -2  -8    2.59    0.54
  -5  -2   8    1.61    0.64
  -5  -2   8    1.76    0.78
  -5  -2   8    2.60    0.49
   5   2  -8    1.12    0.74
  -5   2   8    3.34    1.17
  -5   2   8    0.02    0.57
   5   2  -8    1.16    0.49
  -5   2   8    1.62    0.61
   5   2  -8    2.57    1.14
  -4  -2   8    8.52    1.35
  -4  -2   8    7.05    1.10
  -4  -2   8    6.01    1.39
   4   2  -8    4.47    1.51
  -4   2   8    6.85    1.35
   4   2  -8    9.44    1.44
  -4   2   8    7.58    1.33
   4   2  -8    6.31    1.20
  -3  -2   8    1.06    0.42
  -3  -2   8    1.53    0.60
  -3  -2   8    0.91    0.36
   3   2  -8    1.05    0.75
  -3   2   8   -0.09    0.50
   3   2  -8    1.91    0.71
  -3   2   8    1.54    0.61
  -2  -2   8   23.08    3.00
  -2  -2   8   17.98    3.10
  -2  -2   8   20.20    2.86
   2   2  -8   19.31    3.32
  -2   2   8   19.12    3.00
   2   2  -8   22.00    3.02
  -1  -2   8   12.81    1.94
  -1  -2   8   10.19    2.07
   1  -2  -8   12.42    1.94
  -1  -2   8   12.96    1.82
   1   2  -8   11.68    2.48
  -1   2   8   12.83    1.97
   1   2  -8   13.00    1.98
   0  -2   8   54.32    7.93
   0  -2  -8   60.09    7.84
   0  -2   8   55.55    7.65
   0  -2   8   57.69    7.78
   0  -2  -8   50.48    7.74
   0   2  -8   51.20    8.09
   0   2  -8   60.54    7.78
   0   2   8   54.56    7.75
   1  -2   8    2.03    0.47
  -1  -2  -8    0.41    0.56
   1  -2   8    2.53    0.67
   1  -2   8    1.04    0.71
  -1  -2  -8    1.29    0.45
  -1   2  -8    1.63    0.93
  -1   2  -8    1.56    0.50
  -1   2  -8    1.70    0.62
   1   2   8    2.15    0.68
   2  -2   8   10.68    1.99
   2  -2   8    9.21    1.44
  -2  -2  -8   11.07    1.88
  -2  -2  -8    9.15    1.48
  -2  -2  -8    9.75    1.45
  -2   2  -8   11.35    1.61
  -2   2  -8    5.75    1.76
   2   2   8    7.77    1.57
  -2   2  -8   10.46    1.49
  -2   2  -8   10.27    1.58
   2   2   8    9.77    1.63
  -3  -2  -8    3.25    0.70
  -3  -2  -8    2.45    0.62
   3  -2   8    5.00    1.25
  -3  -2  -8    2.58    0.88
   3  -2   8    4.54    0.76
  -3   2  -8    4.21    0.88
  -3   2  -8    3.90    0.82
  -3   2  -8    1.58    0.99
  -3   2  -8    3.81    0.72
   3   2   8    3.14    0.66
  -4  -2  -8    1.05    0.44
   4  -2   8    0.67    0.38
  -4  -2  -8    0.39    0.46
   4  -2   8    2.81    0.66
   4  -2   8    1.01    0.74
  -4  -2  -8    0.60    0.47
  -4   2  -8    0.56    0.51
   4   2   8    2.28    0.47
  -4   2  -8    1.36    0.46
  -4   2  -8    0.37    0.66
  -4   2  -8    0.35    0.53
  -5  -2  -8    0.02    0.33
   5  -2   8   -0.01    0.34
  -5  -2  -8    1.05    1.16
  -5  -2  -8   -0.59    1.01
  -5  -2  -8   -0.12    0.44
   5  -2   8   -0.14    0.65
   5  -2   8    0.86    0.50
  -5   2  -8    0.62    0.51
  -5   2  -8   -0.35    0.51
   5   2   8    0.37    0.39
  -5   2  -8    0.55    0.49
  -5   2  -8    0.58    0.43
   6  -2   8    2.97    0.72
  -6  -2  -8    2.31    0.73
  -6  -2  -8    2.94    0.59
  -6  -2  -8    2.49    0.72
   6  -2   8    1.31    1.22
  -6  -2  -8    1.95    1.04
   6  -2   8    0.66    0.49
  -6   2  -8    1.50    0.68
  -6   2  -8    2.56    0.72
  -6   2  -8    1.20    0.73
  -6   2  -8    2.42    0.60
   6   2   8    1.87    0.56
  -7  -2  -8    8.91    1.45
   7  -2   8    9.33    1.69
  -7  -2  -8    6.44    1.75
  -7  -2  -8    8.95    1.33
  -7  -2  -8    6.59    1.20
   7  -2   8    6.51    1.21
  -7   2  -8    6.84    1.36
   7   2   8    6.63    1.22
  -7   2  -8    6.36    1.20
  -7   2  -8    6.50    2.06
  -8  -2  -8    2.17    0.91
  -8  -2  -8    2.35    1.19
   8  -2   8    2.11    0.66
  -8  -2  -8    2.70    0.75
   8  -2   8    2.72    0.73
  -8  -2  -8    2.62    0.64
  -8   2  -8    0.80    0.90
  -8   2  -8    2.17    0.67
  -8   2  -8    3.10    0.68
  -8   2  -8    4.11    0.88
   8   2   8    1.78    0.64
  -9  -2  -8    2.00    0.74
  -9  -2  -8    1.78    1.01
  -9  -2  -8    0.22    0.42
   9  -2   8    0.19    0.52
   9  -2   8    0.29    0.47
  -9  -2  -8    1.07    0.59
  -9   2  -8    0.96    0.58
  -9   2  -8   -0.15    0.45
  -9   2  -8    1.62    0.53
  -9   2  -8    0.55    0.50
   9   2   8    0.17    0.45
 -10  -2  -8    8.21    1.99
 -10  -2  -8    6.71    1.13
 -10  -2  -8    4.58    1.31
  10  -2   8    7.96    1.26
  10  -2   8    7.58    1.22
 -10  -2  -8    4.83    1.07
 -10   2  -8    5.43    1.16
 -10   2  -8    5.61    1.14
 -10   2  -8    5.96    1.11
  10   2   8    5.01    1.10
  11  -2   8    0.11    0.46
  11  -2   8    0.22    0.43
 -11  -2  -8    0.19    0.42
 -11  -2  -8   -0.62    1.17
 -11  -2  -8   -0.80    1.05
 -11  -2  -8    0.58    0.48
  11   2   8    0.16    0.44
 -11   2  -8    1.37    0.46
 -11   2  -8   -0.62    0.53
 -11   2  -8    0.50    0.58
 -11   2  -8    0.03    0.44
  12  -2   8   -0.41    0.46
 -12  -2  -8    0.33    0.44
 -12  -2  -8   -0.44    0.37
 -12  -2  -8    1.15    1.26
 -12  -2  -8   -0.10    0.92
  12  -2   8    0.33    0.74
  12  -2   8    0.09    0.44
 -12   2  -8    0.08    0.44
  12   2   8    0.15    0.39
 -12   2  -8    0.00    0.33
 -12   2  -8    0.18    1.10
 -13  -2  -8    3.30    0.69
 -13  -2  -8    1.83    0.58
  13  -2   8    2.63    0.66
  13  -2   8    2.46    0.69
  13  -2   8    3.77    2.31
 -13  -2  -8    1.30    1.15
 -13   2  -8    2.40    0.63
 -13   2  -8    2.60    0.62
  13   2   8    2.52    0.65
  14  -2   8    1.43    0.76
 -14  -2  -8    0.91    0.45
  14  -2   8    1.74    0.53
 -14  -2  -8    0.32    0.46
  14   2   8    0.76    0.48
  14   2   8    1.50    0.56
 -14   2  -8    0.88    0.43
 -14   2  -8    0.12    0.44
 -15  -2  -8    0.66    0.35
  15  -2   8    0.05    0.42
 -15  -2  -8   -0.33    0.35
  15  -2   8    0.92    0.39
 -15   2  -8    0.05    0.29
 -15   2  -8    0.02    0.33
  15   2   8   -0.82    0.54
  15   2   8    0.37    0.29
  16  -3  -8    0.04    0.39
 -16  -3   8   -0.17    0.29
 -16  -3   8    0.11    0.31
  16  -3  -8    0.14    0.39
 -16   3   8   -0.02    0.22
  15  -3  -8    2.59    0.63
 -15  -3   8    2.83    0.56
 -15  -3   8    3.15    0.60
  15  -3  -8    2.57    0.80
  15   3  -8    1.73    0.49
 -15   3   8    1.60    0.48
 -14  -3   8    0.39    0.43
  14  -3  -8    1.14    0.49
 -14  -3   8    0.13    0.78
 -14  -3   8    0.51    0.55
  14  -3  -8    1.56    0.55
 -14   3   8    0.57    0.36
 -14   3   8   -0.05    0.44
  14   3  -8   -0.65    0.31
 -14   3   8    1.58    0.67
 -13  -3   8    3.57    1.16
 -13  -3   8    4.48    0.81
 -13  -3   8    4.12    0.78
  13   3  -8    3.38    0.73
 -13   3   8    4.05    0.83
 -13   3   8    3.11    0.97
 -12  -3   8    1.23    1.06
 -12  -3   8    0.13    0.45
 -12  -3   8    0.76    0.87
 -12  -3   8    0.23    0.44
 -12  -3   8    1.75    1.26
 -12   3   8    0.32    0.39
 -12   3   8   -0.25    0.44
  12   3  -8    0.37    0.43
 -12   3   8    0.86    0.71
  11  -3  -8    1.01    0.48
 -11  -3   8   -0.70    1.05
 -11  -3   8    1.27    0.51
 -11  -3   8    0.68    1.09
 -11  -3   8    0.79    0.51
 -11  -3   8    2.44    1.03
 -11   3   8    0.79    0.47
 -11   3   8    0.59    0.53
  11   3  -8    0.93    0.47
 -11   3   8    0.83    0.66
 -10  -3   8   -0.66    0.78
 -10  -3   8    0.34    0.62
  10  -3  -8    0.22    0.41
 -10  -3   8    0.18    0.86
 -10  -3   8    2.39    0.96
 -10  -3   8   -0.28    0.42
 -10   3   8   -0.28    0.48
  10   3  -8    0.87    0.44
 -10   3   8    0.90    0.55
 -10   3   8    0.76    0.93
  -9  -3   8    9.03    1.83
  -9  -3   8    9.44    1.48
   9  -3  -8    8.87    1.43
  -9  -3   8    8.73    1.48
  -9  -3   8   10.55    2.23
  -9   3   8    9.59    1.57
  -9   3   8    9.03    1.72
   9   3  -8    7.80    1.39
  -9   3   8    7.53    1.47
   8  -3  -8    4.04    0.77
  -8  -3   8    5.56    1.76
  -8  -3   8    3.93    0.78
  -8  -3   8    3.68    0.86
  -8   3   8    2.79    0.89
  -8   3   8    3.62    0.91
  -8   3   8    2.33    0.92
  -7  -3   8    1.53    0.85
  -7  -3   8   -0.26    0.76
  -7  -3   8    0.84    0.45
   7   3  -8    0.09    0.60
   7   3  -8   -0.43    0.39
  -7   3   8   -0.15    0.51
  -7   3   8    0.11    0.58
  -7   3   8    0.96    0.57
  -6  -3   8    0.56    0.76
   6  -3  -8   -0.86    0.57
  -6   3   8   -0.03    0.54
   6   3  -8   -0.01    0.59
  -6   3   8    0.11    0.40
   6   3  -8   -0.14    0.40
  -6   3   8   -0.18    0.58
  -5  -3   8    0.93    0.42
  -5  -3   8    0.96    0.71
   5  -3  -8   -1.09    1.30
  -5  -3   8    1.10    0.85
   5   3  -8    0.53    0.60
  -5   3   8    1.10    0.70
  -5   3   8   -0.37    0.47
  -5   3   8    0.39    0.53
   5   3  -8    0.63    1.16
   5   3  -8    2.06    0.79
  -4  -3   8   -0.02    0.63
  -4  -3   8    1.59    0.59
  -4  -3   8    0.32    0.38
   4   3  -8    0.55    0.70
  -4   3   8    0.35    0.52
   4   3  -8    0.58    0.81
   4   3  -8    0.31    0.54
  -4   3   8    0.27    0.60
  -4   3   8   -0.28    0.48
  -3  -3   8   10.62    2.08
  -3  -3   8   10.96    2.42
  -3  -3   8   12.22    1.93
  -3  -3   8   14.68    2.57
   3   3  -8   12.56    2.21
  -3   3   8   13.44    2.05
  -3   3   8   14.70    2.16
   3   3  -8   14.87    2.09
  -3   3   8   12.98    2.06
  -2  -3   8    0.46    0.52
  -2  -3   8   -0.36    0.39
   2   3  -8    0.41    1.01
  -2   3   8    1.04    0.54
   2   3  -8   -0.09    0.49
  -2   3   8    0.44    0.53
   2   3  -8    0.06    0.56
  -2   3   8    0.45    0.58
  -1  -3   8    0.97    0.55
  -1  -3   8    0.42    0.43
  -1  -3   8    1.20    0.99
   1   3  -8   -0.10    0.75
   1   3  -8    0.11    0.53
   1   3  -8    0.65    0.52
  -1   3   8    0.23    0.55
  -1   3   8    0.59    0.62
  -1   3   8    0.12    0.71
   0  -3   8   -0.66    1.07
   0  -3   8    0.44    0.42
   0   3  -8   -0.35    0.77
   0   3   8    0.26    0.49
   0   3  -8   -0.83    0.50
   0   3   8    0.51    0.62
   0   3   8   -0.09    0.53
   0   3  -8    0.55    0.52
   1  -3   8    1.13    0.72
   1  -3   8    3.01    0.65
   1   3   8    2.14    0.78
  -1   3  -8    2.28    1.08
  -1   3  -8    2.32    0.80
   1   3   8    2.26    0.80
  -1   3  -8    2.29    0.73
  -2  -3  -8    1.14    0.96
   2  -3   8    0.19    0.65
  -2  -3  -8    2.17    0.55
   2  -3   8    1.24    0.47
   2   3   8    0.11    0.58
  -2   3  -8    0.12    0.44
  -2   3  -8   -0.64    0.72
   2   3   8    0.66    0.58
  -2   3  -8   -0.05    0.52
  -3  -3  -8    2.24    1.12
  -3  -3  -8    2.16    0.63
   3  -3   8    2.65    0.91
   3  -3   8    1.74    0.91
  -3   3  -8    3.25    0.91
  -3   3  -8    1.92    1.14
   3   3   8    2.62    0.82
  -3   3  -8    2.17    0.68
  -4  -3  -8    5.20    1.62
   4  -3   8    5.92    1.40
  -4  -3  -8    6.54    1.14
   4  -3   8    7.52    1.21
   4   3   8    6.20    1.33
  -4   3  -8    6.86    1.34
  -4   3  -8    5.94    1.25
  -4   3  -8    9.68    2.79
  -5  -3  -8    0.78    0.45
   5  -3   8    0.88    0.48
   5  -3   8   -0.13    0.49
  -5  -3  -8    0.33    1.12
  -5   3  -8    0.22    0.45
  -5   3  -8   -0.02    0.50
  -5   3  -8   -0.85    0.96
  -5   3  -8   -0.09    0.51
   5   3   8    1.35    0.70
   6  -3   8   12.82    2.01
   6  -3   8   15.59    2.16
   6  -3   8   12.93    2.54
  -6  -3  -8   13.05    2.00
  -6  -3  -8    9.32    2.55
  -6   3  -8   12.87    2.16
  -6   3  -8   12.84    2.07
   6   3   8   12.67    2.15
  -7  -3  -8    1.33    0.52
  -7  -3  -8   -0.11    1.02
   7  -3   8    1.82    0.99
  -7  -3  -8    1.64    0.79
   7  -3   8    0.99    0.51
   7  -3   8    0.73    0.63
  -7   3  -8    0.56    0.60
  -7   3  -8    0.54    0.71
  -7   3  -8    0.15    0.33
  -7   3  -8    1.21    0.58
   7   3   8   -0.18    0.63
  -8  -3  -8    1.88    1.44
  -8  -3  -8    1.02    0.48
   8  -3   8    0.14    0.43
  -8  -3  -8    1.17    0.63
   8  -3   8    0.44    0.48
   8  -3   8    0.74    0.56
  -8   3  -8   -0.07    0.28
  -8   3  -8   -0.29    0.47
  -8   3  -8    1.31    0.55
   8   3   8    0.88    0.69
  -8   3  -8   -0.44    1.36
   9  -3   8    0.10    0.50
   9  -3   8   -0.38    0.41
  -9  -3  -8    0.94    0.57
  -9  -3  -8    0.61    0.45
   9  -3   8    0.01    0.53
   9   3   8    0.18    0.64
  -9   3  -8   -0.37    0.45
  -9   3  -8   -0.32    0.39
  -9   3  -8   -0.35    1.29
  10  -3   8    0.56    0.92
 -10  -3  -8    2.16    0.59
  10  -3   8    1.18    0.95
  10  -3   8    1.86    0.58
 -10  -3  -8    2.32    0.83
 -10   3  -8    1.37    0.54
  10   3   8    0.72    0.79
 -10   3  -8    1.51    0.55
  11  -3   8    3.38    0.73
 -11  -3  -8    4.22    0.79
  11  -3   8    4.79    0.85
 -11  -3  -8    3.00    0.74
 -11   3  -8    3.52    0.74
  12  -3   8    1.75    0.56
  12  -3   8    3.62    0.68
 -12  -3  -8    3.22    0.60
 -12  -3  -8    3.33    0.67
 -12   3  -8    3.63    0.67
 -12   3  -8    0.91    0.80
 -13  -3  -8    0.11    0.33
  13  -3   8    0.29    0.31
  13  -3   8    0.25    0.38
 -13  -3  -8    0.39    0.32
 -13   3  -8    0.43    0.29
  12  -4  -8    0.34    0.46
 -12  -4   8    0.20    0.34
 -12   4   8    0.69    0.37
 -12   4   8    0.16    0.23
  11  -4  -8    1.26    0.62
 -11  -4   8    2.52    0.49
 -11   4   8    0.83    0.36
 -11   4   8    1.25    0.50
 -10  -4   8    0.55    0.66
  10  -4  -8    0.24    0.46
 -10   4   8    0.50    0.63
 -10   4   8    0.33    0.40
 -10   4   8    0.34    0.36
  -9  -4   8    0.03    0.38
  -9   4   8   -0.86    0.44
  -9   4   8    0.46    0.55
  -8  -4   8    0.88    0.43
  -8   4   8   -0.05    0.49
  -8   4   8   -0.28    0.31
  -8   4   8   -0.75    0.45
  -7  -4   8   -0.19    0.97
  -7  -4   8    2.10    0.52
  -7   4   8    0.69    0.54
  -7   4   8    0.54    0.73
  -7   4   8    0.96    0.50
  -6  -4   8    0.25    0.46
  -6  -4   8    1.48    1.15
  -6   4   8    0.37    0.43
  -6   4   8    0.63    0.59
  -6   4   8    0.28    0.47
  -5  -4   8    3.34    1.28
  -5  -4   8    6.06    0.87
  -5   4   8    3.51    0.89
  -5   4   8    2.61    0.86
  -5   4   8    5.00    0.97
   5   4  -8    5.55    1.02
  -4  -4   8   -0.86    0.43
   4   4  -8   -0.15    0.48
  -4   4   8   -0.11    0.45
  -4   4   8   -0.25    0.41
  -4   4   8    0.02    0.63
  -3  -4   8    0.86    0.52
   3   4  -8    0.39    0.55
  -3   4   8    0.81    0.48
  -3   4   8    1.40    0.60
   3   4  -8    0.96    0.60
  -3   4   8    2.08    0.73
   3   4  -8    0.83    1.66
  -2  -4   8    0.78    0.52
   2   4  -8    1.13    0.55
   2   4  -8    1.20    0.63
   2   4  -8   -0.22    1.00
  -2   4   8    0.17    0.52
  -2   4   8    0.93    0.67
  -2   4   8    0.35    0.44
  -1  -4   8    0.46    0.48
  -1   4   8    0.34    0.51
  -1   4   8    0.94    0.65
   1   4  -8    0.64    1.09
  -1   4   8   -0.74    0.79
   1   4  -8    0.26    0.57
   1   4  -8    0.87    0.64
   0  -4   8    5.60    0.85
   0   4  -8    3.48    0.99
   0   4  -8    3.25    0.86
   0   4   8    3.83    0.93
   1  -4   8    5.20    0.85
   1   4   8    4.02    0.92
  -1   4  -8    3.32    0.84
  -1   4  -8    2.59    0.84
   2  -4   8   -0.22    0.50
   2  -4   8    2.27    1.29
  -2   4  -8   -0.13    0.49
  -2   4  -8    0.16    0.49
   2   4   8   -0.82    0.43
   3  -4   8    2.81    1.63
  -3   4  -8    3.37    0.89
   3   4   8    3.81    0.89
  -3   4  -8    4.08    0.90
   4  -4   8    2.42    0.64
  -4   4  -8    1.53    0.71
  -4   4  -8    2.66    0.70
   4   4   8    1.88    0.76
   5  -4   8    3.51    0.66
  -5  -4  -8    2.19    0.73
  -5   4  -8    3.39    0.71
   5   4   8    1.47    0.67
  -5   4  -8    2.53    0.68
  -6  -4  -8    4.10    0.68
  -6   4  -8    3.88    0.84
  -6   4  -8    1.94    0.59
   6   4   8    0.21    0.61
   7  -4   8    4.66    0.78
  -7  -4  -8    4.28    0.79
   7   4   8    0.65    1.38
  -7   4  -8    3.71    0.80
  -8  -4  -8    0.04    0.41
   8  -4   8    0.05    0.35
  -8   4  -8    0.37    0.34
  -8   4  -8    0.32    0.36
 -20   0   9   -0.46    0.47
  20   0  -9   -0.56    0.35
  20   0  -9   -0.18    0.51
  19   0  -9   -0.34    0.42
 -19   0   9   -0.30    0.36
  19   0  -9   -1.27    0.65
 -18   0   9   -0.34    0.38
  18   0  -9   -0.23    0.51
 -17   0   9    0.42    0.89
  17   0  -9   -0.43    0.56
 -17   0   9    0.31    0.45
 -17   0   9    1.11    1.17
  17   0  -9    0.03    0.52
  16   0  -9   -0.76    0.42
 -16   0   9   -0.67    0.42
  16   0  -9    0.02    0.50
 -16   0   9    1.10    0.89
 -16   0   9    1.25    0.75
  16   0  -9    0.70    0.67
 -16   0   9   -0.27    0.48
 -15   0   9   -0.67    0.66
  15   0  -9    0.06    0.50
  15   0  -9   -0.06    0.65
 -15   0   9    0.48    0.46
 -15   0   9    1.08    0.70
  15   0  -9   -0.90    0.44
 -14   0   9    0.62    0.84
  14   0  -9    0.26    0.45
 -14   0   9   -0.64    0.58
 -14   0   9    0.29    0.46
  14   0  -9    1.19    0.66
  14   0  -9   -0.22    0.49
 -13   0   9   -1.07    0.65
  13   0  -9    0.19    0.46
 -13   0   9   -0.48    0.48
  13   0  -9   -0.68    0.55
 -13   0   9    0.33    0.71
 -13   0   9   -0.22    0.41
 -13   0   9    0.22    0.45
 -12   0   9   -0.68    0.38
  12   0  -9    0.08    0.37
  12   0  -9   -0.48    0.57
 -12   0   9    0.25    0.48
  12   0  -9   -0.40    0.43
 -12   0   9    0.63    0.55
 -12   0   9   -0.59    0.42
 -12   0   9   -0.78    0.41
  11   0  -9    0.10    0.44
 -11   0   9    0.32    0.33
  11   0  -9   -0.66    0.33
 -11   0   9    0.04    0.41
 -11   0   9    0.31    0.46
 -11   0   9   -0.26    0.42
 -11   0   9    0.25    0.38
 -10   0   9   -0.32    0.37
 -10   0   9    0.57    0.54
 -10   0   9   -0.40    0.39
  10   0  -9    0.35    0.36
 -10   0   9    0.05    0.45
 -10   0   9   -0.05    0.30
  -9   0   9   -0.05    0.49
   9   0  -9    0.01    0.34
  -9   0   9   -0.21    0.36
  -9   0   9    0.44    0.33
  -9   0   9    0.32    0.45
  -9   0   9   -0.19    0.33
   8   0  -9    0.06    0.35
  -8   0   9   -0.33    0.36
  -8   0   9   -0.86    0.35
  -8   0   9   -0.24    0.42
  -8   0   9    0.33    0.38
  -7   0   9    0.26    0.54
   7   0  -9   -0.17    0.31
  -7   0   9   -0.26    0.33
  -7   0   9    0.40    0.45
  -7   0   9    0.20    0.31
  -6   0   9   -0.07    0.33
   6   0  -9    0.20    0.31
  -6   0   9   -0.36    0.28
  -5   0   9    0.03    0.31
   5   0  -9   -0.37    0.29
  -5   0   9    0.02    0.33
  -4   0   9   -0.22    0.28
  -4   0   9   -0.12    0.35
  -4   0   9   -0.13    0.24
  -3   0   9   -0.42    0.26
  -3   0   9   -0.25    0.24
   3   0  -9    0.11    0.37
  -3   0   9   -0.31    0.20
  -2   0   9    0.05    0.29
  -2   0   9    0.22    0.27
   2   0  -9    0.17    0.22
   2   0  -9    0.06    0.69
   2   0  -9   -0.08    0.26
  -1   0   9   -0.20    0.27
  -1   0   9   -0.02    0.24
   1   0  -9   -0.02    0.30
   1   0  -9    0.03    0.32
   0   0  -9   -0.11    0.29
   0   0   9   -0.28    0.28
   0   0  -9   -0.03    0.37
   0   0  -9   -0.41    0.26
   0   0   9   -0.05    0.26
  -1   0  -9    0.63    0.50
   1   0   9    0.11    0.36
  -1   0  -9    0.22    0.30
   1   0   9    0.10    0.31
  -2   0  -9   -0.03    0.30
   2   0   9   -0.02    0.36
  -2   0  -9    0.05    0.39
  -2   0  -9   -0.04    0.27
   2   0   9   -0.04    0.26
   3   0   9   -0.27    0.37
   3   0   9    0.34    0.29
   3   0   9   -0.09    0.41
  -3   0  -9   -0.11    0.29
  -3   0  -9   -0.09    0.45
  -3   0  -9    0.13    0.35
  -4   0  -9    0.00    0.48
   4   0   9   -0.32    0.27
   4   0   9   -0.03    0.33
  -4   0  -9   -0.45    0.28
   4   0   9    0.65    0.50
  -4   0  -9    0.37    0.30
   5   0   9   -0.10    0.36
  -5   0  -9   -0.67    0.46
   5   0   9   -0.16    0.27
  -5   0  -9    0.22    0.28
   5   0   9    0.11    0.45
  -5   0  -9   -0.11    0.36
  -6   0  -9   -0.09    0.41
  -6   0  -9    0.01    0.28
  -6   0  -9   -0.49    0.72
   6   0   9   -0.04    0.47
  -6   0  -9   -0.22    0.34
   6   0   9   -0.19    0.38
   6   0   9    0.56    0.47
   6   0   9   -0.11    0.28
   6   0   9   -0.21    0.38
   7   0   9    0.50    0.45
  -7   0  -9    0.07    0.40
   7   0   9   -0.41    0.40
  -7   0  -9   -0.44    0.26
   7   0   9    0.08    0.32
   7   0   9   -0.37    0.55
   7   0   9    0.11    0.39
  -7   0  -9   -0.74    0.41
  -7   0  -9    0.23    0.39
   8   0   9    0.38    0.44
  -8   0  -9   -0.36    0.37
   8   0   9   -0.16    0.32
  -8   0  -9   -0.46    0.50
   8   0   9    0.03    0.68
  -8   0  -9    0.33    0.49
   8   0   9   -0.34    0.42
  -8   0  -9   -0.67    0.29
   8   0   9    0.02    0.48
  -8   0  -9   -0.22    0.43
  -9   0  -9    0.55    0.48
   9   0   9    1.20    1.05
   9   0   9    0.03    0.50
  -9   0  -9    1.32    0.44
  -9   0  -9    0.08    0.53
  -9   0  -9    0.38    0.68
   9   0   9    0.06    0.54
   9   0   9    0.11    0.37
  10   0   9    0.23    0.52
 -10   0  -9    0.04    0.43
 -10   0  -9    0.52    0.84
 -10   0  -9    0.05    0.48
 -10   0  -9   -0.27    0.53
  10   0   9   -0.10    0.46
 -10   0  -9    1.39    0.44
  10   0   9    0.96    0.72
  10   0   9    0.21    0.40
 -11   0  -9    1.25    1.03
  11   0   9   -0.01    0.41
  11   0   9   -0.61    0.47
 -11   0  -9    0.13    0.46
 -11   0  -9    0.57    0.49
 -11   0  -9   -0.34    0.44
 -11   0  -9   -1.11    0.50
 -12   0  -9   -0.63    0.70
 -12   0  -9    0.17    1.14
 -12   0  -9   -0.10    0.41
  12   0   9    0.16    0.45
  12   0   9    0.07    0.56
 -12   0  -9   -0.01    0.48
 -13   0  -9   -0.87    0.88
 -13   0  -9    0.82    1.24
 -13   0  -9    0.31    0.46
  13   0   9    0.16    0.52
  13   0   9    0.73    0.53
 -13   0  -9    0.08    0.43
  14   0   9    1.19    0.67
 -14   0  -9    0.53    0.50
 -14   0  -9    0.51    0.99
 -14   0  -9   -0.42    0.35
  14   0   9   -0.71    0.40
 -14   0  -9    0.96    0.83
 -15   0  -9    0.08    0.43
  15   0   9   -0.36    0.39
 -15   0  -9    0.09    0.37
  15   0   9   -0.65    0.44
 -15   0  -9    0.13    0.77
 -16   0  -9    0.08    0.31
  16   0   9   -0.02    0.39
  16   0   9    0.18    0.37
 -16   0  -9   -0.28    0.35
  17   0   9    0.12    0.38
 -17   0  -9   -0.60    0.31
 -17   0  -9    1.03    0.41
  17   0   9   -0.11    0.33
 -20  -1   9    2.15    0.49
  20  -1  -9    1.92    0.52
  20   1  -9    1.32    0.58
  19  -1  -9   -0.33    0.47
 -19  -1   9    0.25    0.39
  19  -1  -9   -0.37    0.53
  19   1  -9    0.77    0.68
  19   1  -9   -1.03    0.70
  18  -1  -9    2.32    0.95
  18  -1  -9    0.33    0.48
 -18  -1   9    0.39    0.91
 -18  -1   9    0.02    0.42
  18  -1  -9    0.97    0.51
 -18   1   9    0.62    0.40
  18   1  -9    0.64    0.62
  18   1  -9    0.85    0.76
  17  -1  -9    2.01    1.02
 -17  -1   9    3.30    1.36
 -17  -1   9   -0.13    0.45
 -17  -1   9    1.41    0.90
 -17  -1   9    1.89    0.55
  17  -1  -9    1.62    0.63
  17  -1  -9    0.28    0.91
  17   1  -9    0.89    0.70
 -17   1   9    0.69    0.41
  17   1  -9    1.11    0.57
 -16  -1   9    0.57    1.15
  16  -1  -9   -0.27    0.77
 -16  -1   9    1.02    0.78
 -16  -1   9    0.03    0.41
 -16  -1   9    0.33    0.44
 -16  -1   9    0.38    1.27
  16  -1  -9   -0.25    0.55
  16  -1  -9    0.77    0.52
  16   1  -9   -0.06    0.64
 -16   1   9    2.21    1.29
 -16   1   9    0.19    0.34
 -16   1   9    0.84    0.82
 -15  -1   9    0.57    0.52
  15  -1  -9   -0.16    0.52
 -15  -1   9    1.81    1.08
  15  -1  -9   -0.78    0.85
 -15  -1   9    0.84    1.12
 -15  -1   9    1.36    0.81
 -15  -1   9    0.65    0.47
  15  -1  -9    1.06    0.58
 -15   1   9    0.47    0.98
 -15   1   9   -0.22    0.63
 -15   1   9    0.20    0.50
  15   1  -9    1.24    0.59
 -15   1   9    0.97    0.50
  15   1  -9    1.66    0.69
 -14  -1   9   -0.15    0.69
 -14  -1   9    0.39    0.46
 -14  -1   9    0.50    0.49
 -14  -1   9    0.01    0.88
  14  -1  -9    0.17    0.51
 -14  -1   9    0.08    0.71
  14  -1  -9    0.60    0.53
  14   1  -9    1.11    0.60
 -14   1   9    1.87    0.59
 -14   1   9   -0.13    0.73
  14   1  -9    0.21    0.55
 -14   1   9    0.26    0.46
 -14   1   9    0.89    0.50
  13  -1  -9   -0.02    0.44
 -13  -1   9    1.25    0.57
  13  -1  -9   -0.58    0.47
 -13  -1   9    0.43    0.81
 -13  -1   9    0.43    0.83
 -13  -1   9    0.21    0.42
 -13  -1   9    1.52    0.74
 -13   1   9    0.14    1.01
 -13   1   9    1.89    0.98
 -13   1   9   -0.18    0.74
  13   1  -9   -0.22    0.52
 -13   1   9    0.29    0.43
 -13   1   9    1.26    0.73
  13   1  -9   -0.12    0.53
 -12  -1   9    0.76    0.64
  12  -1  -9    0.23    0.42
 -12  -1   9    0.81    0.97
 -12  -1   9    0.25    0.41
 -12  -1   9    0.26    0.72
  12  -1  -9   -0.05    0.52
 -12   1   9    0.07    0.82
 -12   1   9    0.89    0.71
 -12   1   9    0.05    0.54
  12   1  -9    1.31    0.86
  12   1  -9    0.33    0.51
 -12   1   9    0.04    0.46
 -12   1   9   -0.16    0.56
 -11  -1   9    1.37    0.50
 -11  -1   9    0.03    0.36
 -11  -1   9   -0.44    0.65
  11  -1  -9    0.87    0.56
 -11  -1   9    0.85    0.56
  11  -1  -9    0.06    0.40
 -11  -1   9    0.39    0.75
 -11   1   9    0.91    0.61
  11   1  -9    0.61    0.46
 -11   1   9   -0.14    0.66
 -11   1   9    1.89    0.76
  11   1  -9   -0.17    0.50
 -11   1   9    0.47    0.48
  10  -1  -9    0.90    0.51
 -10  -1   9    0.52    0.51
 -10  -1   9    0.39    0.37
 -10  -1   9    0.47    0.43
 -10  -1   9    1.09    0.51
  10  -1  -9    0.34    0.38
 -10  -1   9    0.30    0.45
 -10   1   9    0.21    0.50
  10   1  -9    0.23    0.49
 -10   1   9    0.38    0.64
  10   1  -9    0.77    0.48
 -10   1   9    0.02    0.43
 -10   1   9    0.31    0.63
  -9  -1   9    0.73    0.44
  -9  -1   9    0.38    0.37
  -9  -1   9    0.32    0.38
  -9  -1   9    0.99    0.53
  -9  -1   9    0.32    0.50
   9   1  -9    0.15    0.45
  -9   1   9    0.02    0.50
  -9   1   9    1.79    0.68
  -8  -1   9    1.72    0.53
  -8  -1   9    1.04    0.37
   8  -1  -9    1.05    0.40
  -8  -1   9    0.56    0.53
  -8   1   9    0.95    0.51
   8   1  -9    0.74    0.49
  -8   1   9    0.50    0.42
   7  -1  -9    8.83    1.47
  -7  -1   9   10.79    1.86
  -7  -1   9   13.47    1.77
  -7  -1   9    9.10    1.46
  -7   1   9   10.10    1.70
  -6  -1   9    1.34    0.64
  -6  -1   9    2.53    0.50
  -6  -1   9    2.05    0.71
  -6  -1   9    2.57    0.63
   6  -1  -9    1.55    0.48
  -6   1   9    1.70    0.61
  -6   1   9    1.70    0.56
  -5  -1   9   -0.02    0.50
   5  -1  -9    0.29    0.33
  -5  -1   9    0.22    0.44
  -5  -1   9    0.52    0.39
  -5  -1   9   -0.01    0.29
  -5   1   9    0.57    0.32
   5   1  -9    0.12    0.49
  -5   1   9    0.36    0.36
  -4  -1   9   44.73    6.56
  -4  -1   9   44.53    6.45
  -4  -1   9   46.64    6.39
   4   1  -9   46.96    6.64
  -4   1   9   49.27    6.48
  -3  -1   9   85.01   11.91
  -3  -1   9   84.49   12.08
  -3  -1   9   89.07   11.98
   3   1  -9   86.62   12.15
  -3   1   9   90.91   11.99
  -2  -1   9   34.56    4.88
  -2  -1   9   36.91    5.08
  -2  -1   9   34.03    4.95
   2  -1  -9   37.41    4.94
   2  -1  -9   35.10    5.06
   2   1  -9   34.64    5.12
  -2   1   9   35.18    4.94
  -1  -1   9    7.22    1.43
  -1  -1   9    8.88    1.38
  -1  -1   9    6.39    1.15
   1  -1  -9    7.75    1.42
   1  -1  -9    8.33    1.30
  -1   1   9    8.09    1.27
   1   1  -9    9.61    1.80
   0  -1   9   11.48    1.57
   0  -1  -9   10.94    1.72
   0  -1  -9   11.40    1.73
   0  -1   9   12.04    1.91
   0  -1   9   10.84    1.67
   0   1   9    9.76    1.59
   0   1  -9    8.07    1.91
   1  -1   9   16.11    2.47
  -1  -1  -9   18.42    2.65
   1  -1   9   17.27    2.37
  -1  -1  -9   15.75    2.38
  -1  -1  -9   16.02    2.48
  -1  -1  -9   17.27    2.39
   1  -1   9   17.18    2.63
  -1   1  -9   15.25    2.65
   1   1   9   16.97    2.40
  -1   1  -9   17.24    2.68
   2  -1   9    0.00    0.45
   2  -1   9   -0.13    0.37
  -2  -1  -9    0.42    0.38
   2  -1   9    0.16    0.28
  -2  -1  -9   -0.17    0.28
  -2  -1  -9   -0.37    0.47
  -2  -1  -9    0.25    0.32
   2   1   9    0.60    0.36
  -2   1  -9    0.29    0.51
  -2   1  -9   -0.34    0.55
  -3  -1  -9   27.36    4.08
   3  -1   9   29.05    4.30
   3  -1   9   29.57    4.04
  -3  -1  -9   30.16    4.25
  -3  -1  -9   31.21    4.04
  -3   1  -9   31.67    4.38
   3   1   9   27.31    4.04
  -3   1  -9   25.15    4.35
   4  -1   9    3.42    0.63
  -4  -1  -9    2.40    0.65
  -4  -1  -9    3.33    0.98
  -4  -1  -9    3.10    0.61
   4  -1   9    3.47    0.99
  -4   1  -9    1.37    0.69
  -4   1  -9    3.49    1.05
  -5  -1  -9   11.17    1.86
   5  -1   9   10.44    1.82
  -5  -1  -9   16.28    2.41
   5  -1   9   11.51    1.79
   5  -1   9   18.86    3.49
  -5  -1  -9   13.02    1.94
  -5   1  -9   12.07    2.23
   5   1   9   12.54    1.82
  -5   1  -9   11.44    1.81
  -5   1  -9   10.26    2.40
  -6  -1  -9   10.08    1.75
   6  -1   9    7.07    1.86
   6  -1   9   11.93    1.70
  -6  -1  -9   10.43    1.64
   6  -1   9    9.30    1.56
  -6  -1  -9    9.64    1.55
  -6   1  -9    7.94    1.78
   6   1   9   10.57    1.70
  -6   1  -9   11.78    2.20
   6   1   9   11.20    1.64
  -6   1  -9   11.91    2.65
  -6   1  -9   11.51    1.72
  -6   1  -9   10.54    1.68
  -7  -1  -9    0.32    0.31
  -7  -1  -9    0.25    0.44
   7  -1   9    0.56    0.41
   7  -1   9    0.02    0.72
   7  -1   9   -0.13    0.70
  -7  -1  -9    0.30    0.64
  -7  -1  -9    0.11    0.43
   7  -1   9    0.06    0.34
  -7   1  -9    0.23    0.54
  -7   1  -9   -0.09    0.57
  -7   1  -9   -0.02    0.42
   7   1   9    0.24    0.43
  -7   1  -9   -0.36    0.36
   7   1   9    1.28    0.55
  -7   1  -9    0.54    0.72
  -8  -1  -9    0.04    0.63
   8  -1   9    0.77    0.76
  -8  -1  -9    0.10    0.35
   8  -1   9    0.54    0.47
   8  -1   9    0.08    0.86
  -8  -1  -9   -1.05    0.75
  -8  -1  -9    0.73    0.48
  -8  -1  -9    0.35    0.46
   8  -1   9    1.07    0.46
   8   1   9    0.64    0.53
  -8   1  -9    0.53    0.45
  -8   1  -9    0.93    0.85
  -8   1  -9    0.03    0.71
  -8   1  -9    1.13    0.48
   8   1   9    0.11    0.45
  -8   1  -9    0.17    0.52
   9  -1   9    0.63    1.22
  -9  -1  -9    1.55    0.89
   9  -1   9    1.99    0.60
  -9  -1  -9    1.17    0.92
  -9  -1  -9    3.89    0.76
  -9  -1  -9    2.44    0.58
   9  -1   9    2.70    0.74
   9  -1   9    0.52    0.74
  -9  -1  -9    4.03    1.26
  -9   1  -9    2.17    0.63
  -9   1  -9    3.51    0.74
  -9   1  -9    3.29    1.24
  -9   1  -9    2.25    0.85
  -9   1  -9    0.46    0.62
   9   1   9    2.62    0.77
  10  -1   9    1.15    0.76
  10  -1   9    1.95    0.65
 -10  -1  -9    1.76    0.55
  10  -1   9    1.43    0.81
 -10  -1  -9    3.27    1.21
 -10  -1  -9    3.36    0.89
 -10  -1  -9    1.71    0.60
 -10  -1  -9    1.30    0.81
  10  -1   9    3.58    0.81
  10   1   9    1.56    0.66
 -10   1  -9    2.79    0.69
 -10   1  -9    1.73    1.07
  10   1   9    2.01    0.75
 -10   1  -9    1.35    0.60
 -10   1  -9    2.62    1.02
 -11  -1  -9    7.77    1.30
  11  -1   9    6.21    1.23
 -11  -1  -9    6.55    1.37
  11  -1   9    9.62    1.69
  11  -1   9    6.90    1.37
 -11  -1  -9    5.41    1.43
 -11  -1  -9    8.97    2.04
  11  -1   9    4.83    1.20
 -11  -1  -9    7.58    1.24
  11   1   9    9.05    1.49
 -11   1  -9    8.26    1.35
 -11   1  -9    7.56    1.23
  11   1   9    7.45    1.27
 -11   1  -9    9.41    2.29
 -11   1  -9    4.42    1.88
  12  -1   9    0.27    0.45
 -12  -1  -9    1.33    0.69
  12  -1   9    0.83    0.51
 -12  -1  -9    0.86    0.47
 -12  -1  -9    0.38    1.07
  12  -1   9    1.19    1.06
  12  -1   9    1.46    0.75
 -12  -1  -9    1.85    0.86
 -12  -1  -9    0.87    0.47
 -12   1  -9    1.17    0.51
  12   1   9    0.87    0.58
 -12   1  -9    0.65    0.56
 -12   1  -9    0.47    0.48
  12   1   9    0.18    0.44
 -12   1  -9    3.13    1.45
 -13  -1  -9    2.47    2.20
 -13  -1  -9    1.55    0.73
 -13  -1  -9    1.88    0.98
 -13  -1  -9    2.13    0.63
  13  -1   9    1.99    0.76
  13  -1   9    2.90    0.89
  13  -1   9    1.70    1.23
  13  -1   9    2.53    0.73
 -13  -1  -9    2.18    0.80
  13   1   9    1.65    0.67
 -13   1  -9    1.07    1.03
 -13   1  -9    0.38    1.38
 -13   1  -9    2.53    0.68
 -14  -1  -9    1.39    1.15
  14  -1   9    0.36    0.44
  14  -1   9   -0.22    0.44
 -14  -1  -9    0.03    0.78
 -14  -1  -9    0.34    0.40
 -14  -1  -9    0.70    0.45
  14  -1   9   -0.19    0.73
  14   1   9    1.00    0.53
 -14   1  -9    0.68    0.38
  15  -1   9    0.00    0.59
 -15  -1  -9    0.33    0.33
  15  -1   9    0.45    0.42
 -15  -1  -9    0.28    0.53
  15   1   9    0.20    0.39
 -15   1  -9    0.32    0.40
 -15   1  -9    0.22    0.38
  16  -1   9    0.64    0.42
 -16  -1  -9    1.02    0.55
  16  -1   9    0.46    0.57
 -16  -1  -9    0.82    0.38
 -16   1  -9    0.44    0.39
 -16   1  -9    0.64    0.35
  16   1   9    0.16    0.31
 -19  -2   9   -0.13    0.27
  19  -2  -9   -0.07    0.41
  19  -2  -9   -0.28    0.31
  19   2  -9   -0.13    0.35
 -19   2   9   -0.18    0.21
 -18  -2   9    0.42    0.41
 -18  -2   9   -0.25    0.30
  18  -2  -9    0.61    0.41
  18  -2  -9    0.47    0.46
 -18   2   9    0.04    0.26
  18   2  -9   -0.34    0.42
 -17  -2   9    0.32    0.39
 -17  -2   9    0.03    0.78
  17  -2  -9   -0.13    0.46
 -17  -2   9   -0.07    0.32
  17   2  -9    0.11    0.47
 -17   2   9   -0.20    0.27
 -16  -2   9    0.82    0.48
 -16  -2   9    0.25    0.38
  16  -2  -9    0.34    0.50
 -16  -2   9   -0.14    0.77
  16  -2  -9    0.71    0.52
 -16   2   9    0.10    0.29
  16   2  -9    0.69    0.55
 -15  -2   9    0.18    0.39
 -15  -2   9    3.31    1.52
 -15  -2   9    0.95    0.50
 -15  -2   9    1.21    0.85
  15  -2  -9    0.62    0.50
  15   2  -9   -0.32    0.56
 -15   2   9    0.85    0.45
 -14  -2   9    0.53    1.05
  14  -2  -9    0.20    0.50
 -14  -2   9    1.05    0.90
  14  -2  -9    0.06    0.49
 -14  -2   9    0.01    0.44
 -14  -2   9    0.02    0.44
 -14  -2   9    1.10    1.04
 -14   2   9   -0.24    0.35
 -14   2   9   -0.84    0.63
  14   2  -9    0.85    0.63
 -14   2   9    0.58    0.64
 -13  -2   9   -0.11    0.83
 -13  -2   9   -0.12    0.41
 -13  -2   9   -0.25    0.47
 -13  -2   9   -0.55    0.67
  13  -2  -9    0.18    0.54
  13  -2  -9    0.18    0.48
 -13  -2   9    1.40    1.07
 -13   2   9    0.24    0.63
 -13   2   9   -0.28    0.61
 -13   2   9    0.02    0.37
  13   2  -9   -0.61    0.46
 -12  -2   9    0.20    0.79
  12  -2  -9    0.07    0.45
 -12  -2   9    0.82    0.50
 -12  -2   9    0.46    0.83
 -12  -2   9    0.50    0.50
  12  -2  -9    0.00    0.52
 -12  -2   9    0.00    0.69
  12   2  -9    0.14    0.58
 -12   2   9   -0.12    0.59
 -12   2   9   -0.21    0.39
 -12   2   9    0.02    0.58
 -11  -2   9    4.02    1.41
  11  -2  -9    4.27    0.97
 -11  -2   9    3.97    1.12
 -11  -2   9    4.67    0.88
 -11  -2   9    3.96    0.83
  11   2  -9    3.08    0.86
 -11   2   9    3.81    1.02
 -11   2   9    4.40    0.97
  10  -2  -9    1.48    0.51
 -10  -2   9    1.98    0.56
 -10  -2   9    2.43    0.97
 -10  -2   9    1.50    1.03
  10  -2  -9    3.61    0.77
 -10  -2   9    0.99    0.69
 -10   2   9    1.05    0.71
  10   2  -9    2.49    0.64
 -10   2   9   -0.21    0.56
 -10   2   9    1.87    0.65
  -9  -2   9   -0.44    0.32
   9  -2  -9    3.12    0.78
  -9  -2   9    0.49    0.51
  -9  -2   9   -0.11    0.63
   9  -2  -9   -0.22    0.33
  -9  -2   9    0.37    0.45
  -9   2   9   -0.29    0.51
  -9   2   9    0.35    0.41
  -9   2   9   -0.35    0.51
   9   2  -9    0.05    0.42
  -8  -2   9    8.45    1.48
  -8  -2   9    7.91    1.30
  -8  -2   9    8.02    1.37
  -8  -2   9    6.64    1.66
   8  -2  -9    8.80    1.32
  -8   2   9    8.52    1.56
  -8   2   9    8.51    1.50
   8   2  -9    8.27    1.41
   7  -2  -9    0.16    0.50
  -7  -2   9    0.48    0.38
  -7  -2   9    0.50    0.36
  -7  -2   9    0.79    0.60
  -7  -2   9   -0.16    0.51
  -7   2   9    0.73    0.51
   7   2  -9    0.19    0.67
   7   2  -9    0.11    0.42
  -7   2   9    0.66    0.57
  -6  -2   9   -0.01    0.51
  -6  -2   9    0.19    0.88
  -6  -2   9    0.14    0.79
  -6  -2   9    0.48    0.34
   6  -2  -9   -0.15    0.36
  -6  -2   9    0.90    0.34
  -6   2   9   -0.05    0.46
   6   2  -9    0.35    0.42
  -6   2   9   -0.01    0.70
   6   2  -9   -0.12    0.72
  -6   2   9    0.30    0.52
  -5  -2   9    0.37    0.32
  -5  -2   9    0.79    0.37
  -5  -2   9    0.33    0.45
   5  -2  -9    0.65    0.41
  -5  -2   9    0.22    0.49
  -5   2   9    0.88    0.53
   5   2  -9    0.90    0.67
   5   2  -9    0.44    0.40
   5   2  -9    0.04    0.50
  -5   2   9    1.38    0.59
  -4  -2   9    2.73    0.52
  -4  -2   9    3.10    0.68
  -4  -2   9    1.90    0.68
   4   2  -9    1.46    0.55
   4   2  -9    1.86    0.97
  -4   2   9    2.57    0.70
  -4   2   9    2.14    0.75
   4   2  -9    3.07    1.30
   3  -2  -9    8.25    1.32
  -3  -2   9    9.94    1.81
  -3  -2   9    8.26    1.29
  -3  -2   9   11.52    1.63
   3   2  -9    6.45    1.83
   3   2  -9    7.94    1.34
  -2  -2   9    1.66    0.60
   2  -2  -9    2.07    0.57
  -2  -2   9    1.99    0.81
  -2  -2   9    1.57    0.45
   2   2  -9    4.34    1.08
   2   2  -9    2.42    0.55
   2   2  -9    2.08    1.06
  -1  -2   9   12.12    2.38
   1  -2  -9    8.05    1.33
   1  -2  -9    9.04    1.44
  -1  -2   9    8.16    1.28
  -1  -2   9    8.53    1.52
   1   2  -9    7.27    1.87
   1   2  -9    8.45    1.34
   0  -2   9    0.74    0.62
   0  -2  -9   -0.24    0.44
   0  -2   9    0.12    0.39
   0  -2   9   -0.10    0.29
   0  -2  -9    0.59    0.41
   0   2   9   -0.45    0.45
   0   2  -9    0.36    0.70
   0   2  -9   -0.27    0.46
   0   2  -9    0.54    0.37
  -1  -2  -9   26.90    3.86
   1  -2   9   28.62    3.86
   1  -2   9   23.27    4.16
  -1  -2  -9   28.39    4.05
   1  -2   9   29.67    4.04
  -1   2  -9   27.71    3.97
   1   2   9   28.11    3.98
  -1   2  -9   33.11    4.07
  -1   2  -9   25.24    4.32
   1   2   9   25.19    3.88
  -1   2  -9   27.09    3.94
  -2  -2  -9    0.98    0.57
  -2  -2  -9    0.22    0.32
   2  -2   9    0.31    0.42
   2  -2   9   -0.26    0.48
   2  -2   9    0.84    0.68
  -2   2  -9   -0.60    0.52
  -2   2  -9   -0.12    0.35
  -2   2  -9   -0.07    0.48
   2   2   9   -0.68    0.51
   2   2   9   -0.13    0.31
  -3  -2  -9    3.27    0.67
  -3  -2  -9    3.02    0.83
   3  -2   9    3.22    0.79
   3  -2   9    2.16    0.58
  -3   2  -9    3.19    0.80
  -3   2  -9    2.37    0.72
  -3   2  -9    2.64    1.72
  -3   2  -9    2.94    0.68
   3   2   9    2.86    0.59
   4  -2   9    1.83    0.92
  -4  -2  -9    0.54    0.36
  -4  -2  -9   -1.73    0.73
   4  -2   9   -0.13    0.54
  -4  -2  -9    0.81    0.58
   4  -2   9    0.34    0.35
  -4   2  -9    1.94    0.49
  -4   2  -9    0.61    0.54
   4   2   9    0.42    0.36
  -4   2  -9    0.07    0.50
  -4   2  -9    0.29    0.53
  -5  -2  -9    0.32    0.58
  -5  -2  -9    1.19    0.59
   5  -2   9    0.56    0.49
  -5  -2  -9    2.88    0.70
   5  -2   9    1.06    0.47
  -5  -2  -9    1.26    0.43
  -5   2  -9    1.84    0.67
  -5   2  -9    1.54    0.50
  -5   2  -9    1.30    0.60
  -5   2  -9    1.89    1.05
   5   2   9    1.70    0.49
  -6  -2  -9    0.51    0.39
   6  -2   9    0.17    0.53
  -6  -2  -9    0.66    0.59
  -6  -2  -9    0.53    0.56
  -6  -2  -9   -0.16    0.58
   6  -2   9    0.93    1.23
   6  -2   9    0.20    0.39
  -6   2  -9    0.13    0.50
  -6   2  -9    0.06    0.61
  -6   2  -9   -0.09    0.48
  -6   2  -9   -0.69    0.30
   6   2   9    0.22    0.37
  -7  -2  -9    0.65    0.71
  -7  -2  -9    1.67    0.99
  -7  -2  -9    1.24    0.59
  -7  -2  -9    0.69    0.57
   7  -2   9   -0.18    0.48
  -7   2  -9    0.13    0.36
   7   2   9    1.06    0.48
  -7   2  -9   -0.05    0.52
  -7   2  -9    0.19    0.49
  -7   2  -9    0.61    0.62
  -8  -2  -9    0.28    0.67
  -8  -2  -9    0.42    1.00
  -8  -2  -9    0.47    0.42
   8  -2   9    0.34    0.47
   8  -2   9    0.31    0.49
  -8  -2  -9    0.28    0.48
  -8   2  -9    0.94    1.09
   8   2   9   -0.17    0.43
  -8   2  -9    0.16    0.52
  -8   2  -9   -0.10    0.46
  -8   2  -9    0.08    0.39
  -9  -2  -9   -1.10    0.69
  -9  -2  -9    1.52    0.87
  -9  -2  -9   -0.10    0.47
   9  -2   9    0.41    0.50
  -9  -2  -9    0.37    0.44
   9  -2   9    0.99    0.55
  -9   2  -9    0.15    0.47
  -9   2  -9   -1.59    0.69
  -9   2  -9   -0.46    0.30
   9   2   9   -0.07    0.45
  -9   2  -9    0.28    0.51
 -10  -2  -9    0.17    1.05
  10  -2   9   -0.66    0.78
 -10  -2  -9    0.64    0.48
  10  -2   9    0.33    0.66
 -10  -2  -9    0.34    0.78
  10  -2   9   -0.37    0.44
 -10  -2  -9    0.54    0.69
 -10   2  -9    0.08    0.80
 -10   2  -9    1.08    0.62
  10   2   9    0.38    0.48
 -10   2  -9    0.25    0.42
 -10   2  -9    0.26    0.66
  11  -2   9    1.00    0.51
 -11  -2  -9    0.67    0.43
  11  -2   9    1.16    1.00
 -11  -2  -9    0.29    1.12
  11  -2   9    0.42    0.47
 -11  -2  -9    0.21    0.89
 -11  -2  -9    0.06    0.40
 -11   2  -9   -0.79    0.89
 -11   2  -9    0.37    0.40
 -11   2  -9    0.63    0.53
  11   2   9    0.85    0.48
 -12  -2  -9    0.69    1.23
 -12  -2  -9    0.44    0.47
  12  -2   9   -0.59    0.40
  12  -2   9    0.52    0.47
 -12  -2  -9   -0.24    0.39
  12  -2   9    0.31    1.03
  12   2   9    0.03    0.37
 -12   2  -9   -0.23    0.38
 -12   2  -9    0.21    0.34
  13  -2   9    0.75    0.51
  13  -2   9    1.00    0.49
 -13  -2  -9    2.03    0.54
 -13  -2  -9    1.26    0.49
 -13   2  -9    1.41    0.52
  13   2   9    0.52    0.65
 -13   2  -9    1.27    0.42
  13   2   9    0.85    0.45
  14  -2   9   -0.13    0.37
 -14  -2  -9    0.00    0.36
  14  -2   9   -0.15    0.42
 -14  -2  -9    0.10    0.33
 -14   2  -9    0.55    0.38
  14   2   9   -0.30    0.45
 -14   2  -9    0.26    0.34
  14   2   9    0.25    0.29
 -15  -2  -9   -0.01    0.44
 -15  -2  -9    0.29    0.29
  15  -2   9    0.21    0.37
  15  -2   9    0.86    0.84
  15   2   9    0.09    0.26
 -15   2  -9    0.13    0.27
  15   2   9   -0.28    0.55
 -15   2  -9    0.30    0.30
 -16  -3   9   -0.33    0.28
 -16  -3   9   -0.23    0.31
  16  -3  -9   -0.06    0.39
  16  -3  -9    0.16    0.40
 -16   3   9    0.10    0.20
  15  -3  -9    0.67    0.44
 -15  -3   9   -0.35    0.29
 -15  -3   9    0.63    0.40
  15  -3  -9   -0.65    0.59
  15   3  -9    0.20    0.38
 -15   3   9    0.25    0.27
 -14  -3   9    0.21    0.42
  14  -3  -9    0.11    0.42
 -14  -3   9   -0.42    0.86
  14  -3  -9   -0.28    0.49
 -14  -3   9    0.04    0.33
 -14   3   9   -0.40    0.22
 -14   3   9    0.95    0.56
  14   3  -9    0.28    0.38
 -13  -3   9    2.57    1.10
  13  -3  -9    4.79    0.84
 -13  -3   9    2.81    0.70
  13   3  -9    4.17    0.71
 -13   3   9    5.60    1.10
 -13   3   9    2.16    0.68
  12  -3  -9    2.31    0.67
 -12  -3   9    2.22    0.97
 -12  -3   9    3.77    0.94
 -12  -3   9    2.91    0.64
 -12  -3   9    0.98    1.31
 -12  -3   9    3.10    1.56
 -12   3   9    1.62    0.74
  12   3  -9    2.65    0.62
 -12   3   9    2.29    0.65
 -11  -3   9    3.08    1.40
  11  -3  -9    2.68    0.66
 -11  -3   9    2.86    0.69
 -11  -3   9    4.20    1.09
 -11  -3   9    3.23    0.74
 -11  -3   9    1.87    1.34
 -11   3   9    3.26    0.79
 -11   3   9    0.87    0.65
  11   3  -9    2.71    0.65
 -11   3   9    1.54    0.72
 -10  -3   9    1.50    1.22
  10  -3  -9    0.53    0.42
 -10  -3   9   -0.29    0.48
 -10  -3   9    0.37    0.71
 -10  -3   9    0.67    0.46
 -10   3   9   -0.78    0.52
 -10   3   9    0.40    0.42
 -10   3   9    0.40    0.56
  10   3  -9    0.14    0.42
  -9  -3   9    0.45    0.45
  -9  -3   9    1.37    1.05
  -9  -3   9   -0.35    0.75
  -9  -3   9    1.25    0.54
   9  -3  -9    0.50    0.45
  -9   3   9    0.45    0.54
   9   3  -9    0.33    0.48
  -9   3   9    1.10    0.55
  -9   3   9    0.58    0.60
  -8  -3   9    0.43    0.42
  -8  -3   9    0.25    0.55
  -8  -3   9    0.54    0.87
   8  -3  -9    0.89    0.47
  -8   3   9    0.55    0.51
   8   3  -9    0.12    0.47
  -8   3   9   -0.81    0.53
  -8   3   9   -0.43    0.50
  -7  -3   9    2.55    0.74
  -7  -3   9    3.11    0.62
   7  -3  -9    2.41    0.63
  -7  -3   9    2.64    1.05
   7   3  -9    0.94    0.52
   7   3  -9    3.31    0.84
  -7   3   9    3.21    0.82
  -7   3   9    2.03    0.85
  -6  -3   9    0.46    0.72
  -6  -3   9    1.98    0.54
   6  -3  -9    1.02    0.59
  -6   3   9    1.29    0.59
  -6   3   9    1.41    0.82
  -6   3   9    1.94    0.71
   6   3  -9    2.01    0.75
  -5  -3   9    0.37    0.62
  -5  -3   9    0.15    0.64
   5   3  -9   -0.31    0.77
  -5   3   9   -0.13    0.45
   5   3  -9   -0.72    0.38
  -5   3   9    0.50    0.51
   5   3  -9    1.14    0.69
   5   3  -9    0.47    0.60
  -5   3   9   -0.40    0.52
  -4  -3   9    0.75    0.85
  -4  -3   9    0.76    0.60
  -4  -3   9    1.72    0.51
  -4   3   9    2.17    0.69
   4   3  -9    2.97    0.76
   4   3  -9    0.86    0.74
   4   3  -9    1.12    1.29
  -4   3   9    2.60    0.78
  -4   3   9    1.54    0.64
   4   3  -9    0.51    0.44
  -3  -3   9   13.49    2.64
  -3  -3   9   12.33    2.29
  -3  -3   9   13.70    1.93
  -3   3   9   11.41    2.10
   3   3  -9   14.28    2.16
  -3   3   9   13.74    2.07
  -3   3   9   13.82    2.05
   3   3  -9   13.32    2.08
   3   3  -9    8.09    2.57
  -2  -3   9    0.98    0.43
  -2  -3   9   -0.74    1.29
   2   3  -9    0.16    0.63
  -2   3   9    0.90    0.67
  -2   3   9    0.65    0.55
  -2   3   9   -0.13    0.48
   2   3  -9    0.47    0.53
   2   3  -9    0.90    1.14
  -1  -3   9   -0.60    0.36
  -1  -3   9    0.24    0.49
   1   3  -9   -0.12    0.49
   1   3  -9    0.54    0.58
  -1   3   9   -0.45    0.52
   1   3  -9    0.07    0.75
  -1   3   9    0.66    0.56
  -1   3   9    0.18    0.57
   0  -3   9    0.57    0.60
   0  -3   9   -0.68    0.38
   0   3  -9   -0.68    0.44
   0   3  -9    0.67    1.06
   0   3   9    0.23    0.53
   0   3  -9    0.11    0.58
   0   3   9    0.39    0.57
   1  -3   9    0.58    0.44
  -1  -3  -9   -0.49    0.51
   1  -3   9    1.24    0.68
  -1   3  -9    0.82    0.62
   1   3   9    0.32    0.55
   1   3   9   -0.77    0.54
  -1   3  -9    0.63    0.50
  -1   3  -9    0.07    0.59
  -2  -3  -9    4.38    0.96
   2  -3   9    8.01    1.09
   2  -3   9    7.54    1.47
  -2   3  -9    2.42    1.29
  -2   3  -9    5.42    1.21
   2   3   9    4.68    1.14
  -2   3  -9    6.13    1.15
   3  -3   9   16.50    2.90
  -3  -3  -9   16.47    3.01
   3  -3   9   17.36    2.49
  -3  -3  -9   18.56    2.52
  -3   3  -9   15.95    2.60
   3   3   9   16.67    2.61
  -3   3  -9   15.62    2.56
  -4  -3  -9    0.69    1.04
   4  -3   9   -0.22    0.68
  -4  -3  -9   -0.07    0.42
   4  -3   9    0.56    0.58
   4  -3   9   -0.17    0.40
  -4   3  -9   -0.36    0.47
   4   3   9    0.31    0.64
  -4   3  -9    0.34    0.45
  -4   3  -9    0.21    0.36
  -4   3  -9   -0.04    0.52
   5  -3   9    4.14    0.89
  -5  -3  -9    3.51    0.74
   5  -3   9    4.70    0.85
  -5  -3  -9    1.54    1.27
   5  -3   9    3.64    1.02
  -5   3  -9    2.46    0.74
  -5   3  -9    1.16    1.07
   5   3   9    3.97    1.00
  -5   3  -9    2.25    0.85
  -6  -3  -9    2.64    1.38
   6  -3   9    0.56    0.81
   6  -3   9    1.73    0.57
   6  -3   9    0.36    0.65
  -6  -3  -9    2.07    0.58
  -6   3  -9    0.64    1.12
  -6   3  -9    2.76    0.76
  -6   3  -9    2.02    0.71
   6   3   9    2.26    0.82
  -7  -3  -9    1.91    0.76
  -7  -3  -9    1.40    0.54
  -7  -3  -9    2.18    1.99
   7  -3   9    3.03    0.70
   7  -3   9    2.00    0.60
   7  -3   9    0.86    0.73
   7   3   9    1.69    0.84
  -7   3  -9    1.56    0.65
  -7   3  -9    1.32    0.68
  -7   3  -9    1.81    1.15
  -8  -3  -9   -0.44    0.58
   8  -3   9    0.54    0.47
   8  -3   9    0.72    0.53
  -8  -3  -9    0.80    0.73
   8  -3   9    0.60    0.76
  -8   3  -9   -0.14    0.45
   8   3   9   -0.92    0.54
  -8   3  -9   -0.30    1.23
  -8   3  -9    0.07    0.27
  -8   3  -9   -0.18    0.38
   9  -3   9   -0.07    0.43
   9  -3   9   -0.37    0.83
  -9  -3  -9    0.21    0.41
  -9  -3  -9   -1.06    0.52
   9  -3   9    0.35    0.47
  -9   3  -9   -0.26    0.37
   9   3   9    0.66    0.63
  -9   3  -9   -0.06    0.40
 -10  -3  -9    0.40    0.46
 -10  -3  -9    0.05    0.41
  10  -3   9    0.24    0.55
  10  -3   9    0.43    0.44
  10  -3   9    0.24    0.41
  10   3   9    0.41    0.55
 -10   3  -9    0.23    0.37
 -10   3  -9    0.01    0.41
 -11  -3  -9    1.91    0.51
 -11  -3  -9    0.27    0.43
  11  -3   9    2.35    0.55
  11  -3   9    0.68    0.42
 -11   3  -9    0.66    0.46
  11   3   9    1.70    0.60
 -11   3  -9    1.85    0.53
 -12  -3  -9    2.50    0.56
 -12  -3  -9    2.08    0.61
  12  -3   9    1.72    0.58
  12  -3   9    1.39    0.46
 -12   3  -9    2.35    0.51
 -12  -4   9    0.51    0.34
 -11  -4   9    0.53    0.34
  11  -4  -9    0.38    0.55
 -11   4   9    0.06    0.42
 -11   4   9    0.25    0.28
 -10  -4   9    0.93    0.44
  10  -4  -9   -0.21    0.45
 -10   4   9    0.05    0.26
 -10   4   9    0.12    0.40
  -9  -4   9    0.43    0.40
  -9   4   9    1.58    0.74
  -9   4   9   -0.49    0.41
  -9   4   9   -0.27    0.27
  -8  -4   9    2.74    0.61
  -8   4   9    2.85    0.68
  -8   4   9    1.71    0.70
  -7  -4   9    0.71    1.01
  -7  -4   9    2.47    0.54
  -7   4   9    1.43    0.49
  -7   4   9   -0.14    0.49
  -7   4   9    2.07    0.71
  -6  -4   9    0.82    1.13
  -6  -4   9    0.30    0.41
  -6   4   9    0.40    0.53
  -6   4   9   -0.12    0.41
  -6   4   9   -0.22    0.30
  -5  -4   9    5.16    0.93
  -5   4   9    4.55    1.02
   5   4  -9    5.87    1.10
  -5   4   9    4.45    1.08
  -4  -4   9   -0.26    0.41
  -4   4   9    0.00    0.40
   4   4  -9   -0.52    0.50
  -4   4   9   -0.38    0.46
  -4   4   9    0.34    0.59
  -3  -4   9    0.61    0.47
   3   4  -9    1.24    0.56
  -3   4   9   -0.17    0.37
  -3   4   9    0.26    0.54
  -3   4   9    1.17    0.66
  -2  -4   9    0.47    0.47
   2   4  -9    0.32    0.49
   2   4  -9   -0.14    0.47
  -2   4   9   -0.21    0.59
  -2   4   9   -0.67    0.38
  -2   4   9    1.36    0.71
  -1  -4   9    0.94    0.47
   1   4  -9    0.50    0.55
   1   4  -9    0.59    0.58
  -1   4   9    0.43    0.57
   0  -4   9    1.82    0.53
   0   4   9    0.91    0.56
   0   4  -9    0.98    0.53
   0   4  -9    0.47    0.56
   1  -4   9   -0.50    0.44
  -1   4  -9    0.10    0.47
   1   4   9    0.25    0.49
  -1   4  -9    0.21    0.47
   2  -4   9    4.74    0.75
  -2   4  -9    3.72    0.81
   2   4   9    1.51    0.65
  -2   4  -9    2.54    0.76
   3  -4   9   -0.04    0.47
  -3  -4  -9    0.18    0.67
   3   4   9   -0.15    0.54
  -3   4  -9   -0.26    0.44
  -3   4  -9    0.19    0.48
  -4  -4  -9    2.41    0.67
   4  -4   9    3.67    0.66
   4   4   9    2.03    0.67
  -4   4  -9    2.58    0.69
  -4   4  -9    1.53    0.63
   5  -4   9    4.42    0.75
  -5  -4  -9    2.43    0.65
  -5   4  -9    2.41    0.64
   5   4   9    1.22    0.65
  -6  -4  -9    0.79    0.49
   6  -4   9    1.20    0.46
   6   4   9    0.98    0.61
  -6   4  -9    0.49    0.41
  -6   4  -9    1.27    0.48
   7  -4   9    2.11    0.49
  -7  -4  -9    1.31    0.49
   7   4   9   -0.32    1.01
  -7   4  -9    0.87    0.38
  -7   4  -9    2.25    0.49
  -8  -4  -9    2.90    0.64
   8  -4   9    2.36    0.49
  -8   4  -9    1.03    0.42
  -8   4  -9    1.65    0.45
  20   0 -10    0.20    0.54
  20   0 -10    0.43    0.39
 -20   0  10   -0.35    0.41
 -19   0  10    3.25    0.65
  19   0 -10    4.02    0.88
  19   0 -10    2.67    0.73
  18   0 -10   -0.26    0.52
  18   0 -10    0.43    0.46
 -18   0  10   -0.24    0.38
 -17   0  10    0.58    0.49
  17   0 -10    1.49    0.70
 -17   0  10    1.97    0.55
 -17   0  10    4.24    1.57
 -17   0  10    1.54    0.98
  17   0 -10    1.43    0.67
 -16   0  10   -0.42    0.67
  16   0 -10    0.67    0.57
  16   0 -10   -0.43    0.44
 -16   0  10    1.65    1.09
  16   0 -10   -0.33    0.58
 -16   0  10    0.61    0.53
 -15   0  10    0.42    0.65
 -15   0  10    0.53    0.95
  15   0 -10    0.28    0.60
 -15   0  10    0.43    0.46
  15   0 -10   -0.01    0.63
  15   0 -10   -0.36    0.47
  14   0 -10    3.42    0.94
 -14   0  10    4.52    0.98
 -14   0  10    3.15    1.17
  14   0 -10    2.16    0.75
 -14   0  10    3.56    0.77
  14   0 -10    3.54    0.79
  13   0 -10    0.15    0.49
  13   0 -10   -0.70    0.52
 -13   0  10    0.08    0.55
 -13   0  10    0.14    0.43
 -13   0  10    0.46    0.73
 -13   0  10    0.61    0.80
 -12   0  10    4.36    0.80
 -12   0  10    2.98    1.01
 -12   0  10    4.38    0.94
  12   0 -10    3.83    0.75
  12   0 -10    2.58    0.90
  12   0 -10    2.38    0.75
 -11   0  10   10.59    1.49
  11   0 -10    8.30    1.35
  11   0 -10    9.01    1.53
 -11   0  10    5.62    1.47
  11   0 -10    8.96    1.45
 -11   0  10   10.07    1.57
 -11   0  10    8.14    1.33
  10   0 -10   -0.03    0.34
 -10   0  10   -0.63    0.39
 -10   0  10   -0.28    0.39
 -10   0  10   -0.57    0.30
 -10   0  10   -0.12    0.34
  10   0 -10   -0.53    0.42
  10   0 -10    0.07    0.57
 -10   0  10    0.16    0.50
 -10   0  10   -0.04    0.41
  -9   0  10    0.44    0.44
   9   0 -10   -0.64    0.32
  -9   0  10    0.07    0.33
   9   0 -10    0.53    0.43
  -9   0  10    0.51    0.46
  -9   0  10    0.35    0.49
  -9   0  10    0.21    0.43
   8   0 -10   -0.32    0.34
  -8   0  10   -0.05    0.34
  -8   0  10    0.21    0.53
  -8   0  10    0.34    0.32
  -8   0  10   -0.17    0.48
  -7   0  10   17.99    2.65
   7   0 -10   17.35    2.52
  -7   0  10   16.64    2.49
  -7   0  10   18.49    2.61
  -7   0  10   18.31    2.55
  -6   0  10   10.67    1.64
   6   0 -10   10.38    1.66
  -6   0  10   15.52    1.89
  -5   0  10  227.36   30.67
   5   0 -10  222.77   30.59
  -5   0  10  224.44   30.66
  -4   0  10    0.75    0.39
  -4   0  10   -0.18    0.32
   4   0 -10    0.74    0.35
  -4   0  10    0.80    0.47
   3   0 -10   -0.19    0.26
  -3   0  10   -0.17    0.35
  -3   0  10    0.77    0.36
  -3   0  10    0.06    0.28
   2   0 -10   97.76   13.26
  -2   0  10   98.86   13.32
   2   0 -10   95.15   13.38
  -2   0  10   96.22   13.40
   1   0 -10   39.92    5.26
  -1   0  10   35.19    5.23
   1   0 -10   35.95    5.33
   1   0 -10   37.08    5.18
  -1   0  10   39.94    5.35
   0   0  10   16.55    2.52
   0   0  10   18.29    2.65
   0   0 -10   15.65    2.58
   0   0 -10   17.95    2.48
   0   0 -10   22.21    2.96
  -1   0 -10    0.23    0.31
  -1   0 -10   -0.12    0.36
  -1   0 -10    0.51    0.46
   1   0  10    0.46    0.29
   1   0  10    0.47    0.40
   1   0  10    1.07    0.50
   2   0  10    0.84    0.44
  -2   0 -10    0.20    0.51
   2   0  10    0.96    0.36
   2   0  10    1.41    0.62
  -2   0 -10    0.92    0.38
  -2   0 -10    1.21    0.46
  -3   0 -10   21.25    2.89
   3   0  10   19.05    2.85
   3   0  10   19.95    2.97
  -3   0 -10   19.54    2.78
  -3   0 -10   19.31    3.04
   3   0  10   19.12    2.76
  -4   0 -10    0.05    0.40
   4   0  10    0.63    0.50
  -4   0 -10    0.16    0.30
   4   0  10    0.09    0.40
   4   0  10   -0.56    0.26
  -5   0 -10    5.60    1.38
   5   0  10    9.01    1.57
  -5   0 -10    8.30    1.45
  -5   0 -10    7.80    1.23
  -5   0 -10    7.00    1.29
   5   0  10    8.69    1.31
   5   0  10    7.27    1.21
   5   0  10    9.32    1.60
   5   0  10    9.69    1.42
   6   0  10    1.87    0.62
   6   0  10    1.58    0.43
  -6   0 -10    1.76    0.47
  -6   0 -10    1.54    0.63
   6   0  10    1.46    0.54
   6   0  10    2.31    0.82
  -6   0 -10    1.78    0.85
  -6   0 -10    1.61    0.55
  -6   0 -10    1.25    0.56
   7   0  10   14.68    2.47
  -7   0 -10   16.04    2.35
   7   0  10   16.22    2.36
  -7   0 -10   17.35    2.43
  -7   0 -10   18.55    2.57
   7   0  10   15.91    2.42
  -7   0 -10   15.46    2.69
  -7   0 -10   16.14    2.45
   7   0  10   16.56    2.48
   7   0  10   15.86    2.81
   8   0  10    0.41    0.51
   8   0  10    0.69    0.88
  -8   0 -10    1.44    0.55
  -8   0 -10    1.35    0.82
  -8   0 -10    1.43    0.43
   8   0  10    0.61    0.40
   8   0  10    0.97    0.51
  -8   0 -10    1.05    0.60
  -8   0 -10    1.05    0.56
   8   0  10    0.44    0.58
   9   0  10    0.10    0.44
  -9   0 -10   -0.05    0.45
   9   0  10    0.29    0.37
  -9   0 -10   -1.27    0.60
  -9   0 -10    0.14    0.39
   9   0  10    0.16    0.51
  -9   0 -10   -0.40    0.48
  -9   0 -10    0.13    0.47
   9   0  10   -0.84    0.58
  10   0  10    5.99    1.31
 -10   0 -10    9.86    2.16
 -10   0 -10    7.57    1.60
  10   0  10    6.47    1.43
 -10   0 -10    8.44    1.46
 -10   0 -10   10.72    1.47
  11   0  10    1.41    0.66
 -11   0 -10    1.91    0.94
  11   0  10    2.04    0.64
 -11   0 -10    1.91    0.55
 -11   0 -10    2.38    1.17
 -11   0 -10    0.42    0.56
 -11   0 -10   -0.12    0.51
  12   0  10    0.90    0.60
 -12   0 -10    2.41    0.68
 -12   0 -10    0.83    1.24
 -12   0 -10    1.54    0.59
  12   0  10    1.12    0.70
 -12   0 -10    0.19    0.73
 -13   0 -10    0.00    0.43
 -13   0 -10    1.89    0.81
 -13   0 -10   -0.33    1.03
 -13   0 -10    0.55    0.43
  13   0  10   -0.45    0.42
  13   0  10   -0.01    0.55
 -13   0 -10   -0.72    1.45
  14   0  10    1.42    0.65
 -14   0 -10    2.22    0.93
 -14   0 -10    2.34    0.64
 -14   0 -10    2.10    0.54
  14   0  10    1.31    0.60
 -15   0 -10    3.71    0.72
 -15   0 -10    4.22    0.84
  15   0  10    2.87    0.70
  15   0  10    2.83    0.80
  16   0  10   -0.23    0.35
  16   0  10   -0.40    0.33
 -16   0 -10    0.13    0.30
 -16   0 -10    0.19    0.36
  20  -1 -10    0.69    0.40
  20   1 -10    1.02    0.53
  19  -1 -10   -0.03    0.54
 -19  -1  10   -0.16    0.41
  19   1 -10   -0.58    0.49
 -18  -1  10    1.22    0.90
  18  -1 -10    0.03    0.42
 -18  -1  10    0.06    0.37
  18  -1 -10   -0.34    0.46
  18   1 -10   -0.06    0.51
 -18   1  10   -0.02    0.34
  18   1 -10    0.33    0.58
 -17  -1  10    1.13    1.17
 -17  -1  10    0.42    0.77
  17  -1 -10    0.59    0.69
 -17  -1  10   -0.88    0.46
  17  -1 -10    1.25    0.59
 -17  -1  10    0.54    0.46
  17  -1 -10    0.17    0.87
  17   1 -10    0.43    0.51
 -17   1  10    0.37    0.36
  17   1 -10   -0.03    0.59
 -16  -1  10    1.58    0.48
 -16  -1  10    0.68    0.46
  16  -1 -10    0.61    0.53
 -16  -1  10   -0.05    1.14
 -16  -1  10    2.30    1.34
  16  -1 -10    1.54    0.87
 -16  -1  10    0.06    1.46
  16  -1 -10    1.93    0.64
  16   1 -10    0.69    0.68
 -16   1  10    1.63    1.31
 -16   1  10    0.68    0.46
 -15  -1  10    0.29    0.43
 -15  -1  10   -0.16    1.03
  15  -1 -10    0.05    0.90
 -15  -1  10   -0.12    0.89
 -15  -1  10   -0.54    0.45
  15  -1 -10    0.78    0.58
 -15  -1  10    0.40    0.80
 -15   1  10    0.38    0.39
  15   1 -10   -0.21    0.53
  15   1 -10   -0.42    0.54
 -15   1  10   -0.81    0.92
 -14  -1  10    0.59    0.77
 -14  -1  10    1.62    0.56
 -14  -1  10    1.69    1.10
 -14  -1  10    1.45    0.53
  14  -1 -10    0.98    0.56
  14  -1 -10    1.20    0.55
 -14  -1  10    0.48    0.97
  14   1 -10    1.51    0.73
  14   1 -10    1.10    0.59
 -14   1  10    0.65    0.48
 -14   1  10   -0.38    0.50
 -14   1  10    2.22    0.96
 -13  -1  10    0.65    0.51
 -13  -1  10    1.07    0.94
 -13  -1  10    1.19    0.72
 -13  -1  10    0.62    0.48
  13  -1 -10    0.93    0.60
 -13  -1  10   -0.65    0.71
 -13   1  10    0.50    0.63
 -13   1  10    0.92    0.80
  13   1 -10    1.18    0.56
  13   1 -10   -0.63    0.56
 -12  -1  10    0.30    0.63
  12  -1 -10    0.78    0.46
 -12  -1  10    0.92    0.76
 -12  -1  10    0.56    1.08
 -12  -1  10    0.34    0.42
 -12  -1  10   -0.03    0.47
 -12   1  10   -0.26    0.46
  12   1 -10    0.52    0.56
  12   1 -10   -0.14    0.49
 -12   1  10    0.56    0.63
 -12   1  10    1.44    0.69
  11  -1 -10    4.57    0.90
 -11  -1  10    5.31    1.12
 -11  -1  10    5.74    1.33
 -11  -1  10    5.69    0.96
 -11  -1  10    4.48    1.10
  11  -1 -10    4.11    0.93
 -11  -1  10    3.95    0.84
 -11   1  10    3.89    1.06
 -11   1  10    4.07    1.14
  11   1 -10    3.90    0.87
 -11   1  10    4.38    0.84
  11   1 -10    4.27    0.97
 -10  -1  10   -0.23    0.42
 -10  -1  10   -0.02    0.34
 -10  -1  10    1.05    0.48
 -10  -1  10   -0.32    0.76
  10  -1 -10   -0.70    0.49
 -10  -1  10    0.39    0.49
  10  -1 -10   -0.35    0.35
 -10   1  10   -0.20    0.49
 -10   1  10   -0.14    0.51
  10   1 -10    0.64    0.43
 -10   1  10    0.05    0.65
  10   1 -10   -0.15    0.46
  -9  -1  10    4.17    0.75
  -9  -1  10    4.70    0.79
   9  -1 -10    4.14    0.86
  -9  -1  10    1.54    0.79
  -9  -1  10    3.72    0.84
   9  -1 -10    4.92    0.79
  -9  -1  10    3.38    0.88
   9   1 -10    4.43    0.86
  -9   1  10    3.86    1.03
   9   1 -10    2.88    0.73
  -8  -1  10    2.53    0.58
  -8  -1  10    3.60    0.79
  -8  -1  10    2.56    0.65
  -8  -1  10    2.47    0.75
   8  -1 -10    2.97    0.62
  -8   1  10    4.58    0.88
   8   1 -10    2.04    0.65
  -7  -1  10    0.00    0.29
   7  -1 -10    0.44    0.34
  -7  -1  10    0.12    0.35
  -7  -1  10   -0.49    0.40
  -7   1  10    0.42    0.43
  -6  -1  10    5.76    1.22
  -6  -1  10    2.95    0.95
  -6  -1  10    5.61    0.86
   6  -1 -10    5.18    0.87
  -6  -1  10    4.76    0.96
  -6   1  10    4.64    1.05
  -6   1  10    4.70    0.91
  -5  -1  10    0.41    0.51
   5  -1 -10    0.47    0.35
  -5  -1  10    0.39    0.46
  -5  -1  10    0.73    0.34
  -5  -1  10    0.14    0.36
   5   1 -10   -0.13    0.48
  -5   1  10    0.91    0.38
  -5   1  10    0.02    0.35
  -4  -1  10    7.51    1.31
  -4  -1  10    9.79    1.75
  -4  -1  10   10.03    1.55
   4  -1 -10    8.97    1.34
   4   1 -10   10.96    1.92
  -4   1  10    8.72    1.45
  -3  -1  10   30.63    4.29
  -3  -1  10   30.55    4.50
  -3  -1  10   31.27    4.38
   3  -1 -10   31.60    4.31
   3   1 -10   31.65    4.56
  -3   1  10   30.22    4.38
   2  -1 -10   34.68    4.61
  -2  -1  10   32.43    4.59
  -2  -1  10   32.23    4.68
  -2  -1  10   35.45    4.83
   2  -1 -10   31.65    4.67
   2   1 -10   32.07    4.84
  -2   1  10   34.47    4.67
  -1  -1  10   14.83    2.21
  -1  -1  10   13.64    2.10
   1  -1 -10   13.82    2.24
   1  -1 -10   16.29    2.12
   1   1 -10   14.87    2.50
  -1   1  10   14.90    2.16
   0  -1 -10   52.10    7.63
   0  -1 -10   48.94    7.61
   0  -1 -10   58.18    7.63
   0  -1  10   55.96    7.48
   0  -1  10   52.22    7.57
   0   1 -10   52.51    7.75
   0   1  10   58.98    7.53
  -1  -1 -10    3.72    1.07
  -1  -1 -10    5.84    0.90
  -1  -1 -10    4.52    0.86
   1  -1  10    6.22    0.90
   1  -1  10    4.98    1.02
  -1  -1 -10    4.48    1.06
   1  -1  10    6.53    1.27
  -1   1 -10    6.26    1.52
  -1   1 -10    4.15    1.11
   1   1  10    4.75    0.93
   2  -1  10    9.49    1.83
  -2  -1 -10   11.42    1.83
   2  -1  10   10.44    1.59
  -2  -1 -10    7.73    1.41
  -2  -1 -10    8.27    1.37
   2  -1  10    9.30    1.36
  -2  -1 -10    7.81    1.53
   2   1  10   10.01    1.42
  -2   1 -10    6.39    1.72
  -2   1 -10   12.06    1.93
  -3  -1 -10    3.88    0.94
   3  -1  10    5.35    1.20
  -3  -1 -10    4.29    0.72
   3  -1  10    5.03    0.96
   3  -1  10    3.38    0.68
  -3  -1 -10    3.62    0.76
  -3   1 -10    4.00    1.15
  -3   1 -10    1.73    0.79
  -3   1 -10    4.97    1.11
  -4  -1 -10    0.13    0.49
   4  -1  10    1.66    0.57
   4  -1  10    1.84    0.52
  -4  -1 -10    1.98    0.53
  -4  -1 -10    1.68    0.47
   4   1  10    0.71    0.40
  -4   1 -10    1.08    0.67
   4   1  10    1.92    0.54
  -4   1 -10    0.63    0.50
  -4   1 -10    1.15    0.50
  -5  -1 -10    0.82    0.44
   5  -1  10    0.20    0.59
   5  -1  10    0.36    0.40
  -5  -1 -10    0.29    0.32
  -5  -1 -10    0.21    0.52
   5  -1  10    0.72    0.35
   5  -1  10    0.63    0.47
  -5   1 -10    0.58    0.46
  -5   1 -10    0.74    0.79
  -5   1 -10    0.23    0.41
  -5   1 -10    0.23    0.40
   5   1  10   -0.21    0.35
  -6  -1 -10    0.39    0.41
  -6  -1 -10   -0.13    0.71
   6  -1  10   -0.10    0.42
   6  -1  10    1.00    0.40
  -6  -1 -10    0.38    0.45
   6  -1  10   -0.07    0.68
  -6  -1 -10    0.74    0.33
   6  -1  10    0.12    0.32
   6  -1  10   -0.84    0.61
   6   1  10    0.24    0.43
   6   1  10    0.07    0.61
  -6   1 -10   -0.60    0.53
  -6   1 -10   -0.37    0.43
  -6   1 -10   -0.01    0.36
  -7  -1 -10   -0.10    0.30
   7  -1  10    0.16    0.43
  -7  -1 -10    0.29    0.46
   7  -1  10    0.35    0.36
  -7  -1 -10    0.25    0.68
   7  -1  10    1.23    0.70
  -7  -1 -10    1.06    0.48
  -7  -1 -10    1.47    1.43
   7  -1  10   -0.46    0.80
   7  -1  10   -0.79    0.45
   7   1  10   -0.68    0.47
  -7   1 -10   -0.19    0.37
  -7   1 -10   -0.21    0.45
   7   1  10    0.54    0.49
  -7   1 -10    0.10    0.37
  -7   1 -10    0.51    0.82
  -8  -1 -10    1.66    0.86
  -8  -1 -10    1.29    0.47
   8  -1  10    1.37    0.52
  -8  -1 -10    1.71    0.73
   8  -1  10    1.83    0.65
  -8  -1 -10    1.53    0.54
   8  -1  10    1.90    0.81
  -8  -1 -10    1.32    0.81
   8  -1  10    1.53    0.71
   8  -1  10   -0.72    1.09
   8   1  10    1.35    0.59
  -8   1 -10    0.68    0.85
  -8   1 -10    1.65    0.67
  -8   1 -10    0.82    0.61
   8   1  10    1.51    0.59
  -8   1 -10    1.41    0.59
   9  -1  10   -0.25    0.45
   9  -1  10    1.47    0.81
  -9  -1 -10    0.25    0.51
  -9  -1 -10    1.11    0.50
   9  -1  10   -0.04    0.62
  -9  -1 -10    1.08    0.81
   9  -1  10   -0.52    0.39
  -9  -1 -10   -0.16    0.34
  -9   1 -10    0.86    0.46
  -9   1 -10    0.91    0.99
   9   1  10    0.41    0.52
  -9   1 -10    0.02    0.76
  -9   1 -10    0.02    0.41
   9   1  10    0.23    0.54
  10  -1  10    0.35    0.82
 -10  -1 -10    0.16    0.62
  10  -1  10    0.48    0.51
 -10  -1 -10    0.45    0.43
 -10  -1 -10    0.96    0.47
  10  -1  10    1.14    0.69
  10  -1  10    0.75    0.48
 -10  -1 -10    0.12    0.69
 -10  -1 -10    1.52    1.14
  10   1  10    0.30    0.54
 -10   1 -10    0.53    0.47
 -10   1 -10    0.53    0.85
  10   1  10    0.26    0.53
 -10   1 -10   -0.31    0.87
 -10   1 -10    0.64    0.51
 -11  -1 -10    0.45    0.45
 -11  -1 -10    1.71    1.18
 -11  -1 -10    0.42    0.41
  11  -1  10    1.31    0.92
 -11  -1 -10    1.52    0.82
  11  -1  10    0.98    0.55
 -11  -1 -10    0.99    0.70
  11  -1  10    0.59    0.51
  11  -1  10    1.10    0.72
 -11   1 -10    1.34    0.52
 -11   1 -10    0.63    0.50
  11   1  10    0.98    0.64
  11   1  10   -0.15    0.47
 -11   1 -10    1.39    1.17
 -11   1 -10    2.88    1.45
 -12  -1 -10    5.31    1.20
  12  -1  10    4.40    1.17
  12  -1  10    5.46    1.09
 -12  -1 -10    4.27    1.71
 -12  -1 -10    5.63    1.05
  12  -1  10    5.50    1.02
 -12  -1 -10    5.12    1.35
 -12  -1 -10    5.72    1.00
  12   1  10    4.68    1.10
 -12   1 -10    5.68    1.70
 -12   1 -10    5.07    1.86
 -12   1 -10    7.06    1.16
 -13  -1 -10   -0.90    0.70
  13  -1  10    0.34    0.51
 -13  -1 -10    0.32    0.39
  13  -1  10    0.75    0.68
  13  -1  10   -0.15    0.43
 -13  -1 -10    0.62    0.63
 -13  -1 -10    1.91    1.16
 -13  -1 -10   -0.14    0.40
  13   1  10    0.42    0.50
 -13   1 -10   -0.62    0.39
 -13   1 -10    0.48    1.13
 -13   1 -10    0.03    0.41
 -14  -1 -10   -0.04    0.56
 -14  -1 -10    0.13    0.35
 -14  -1 -10    0.54    0.50
  14  -1  10   -0.49    0.58
 -14  -1 -10   -0.86    0.99
  14  -1  10   -0.39    0.43
 -14   1 -10   -0.13    0.36
  14   1  10   -0.04    0.37
  15  -1  10    1.13    0.55
  15  -1  10    0.79    0.45
 -15  -1 -10    0.88    0.39
 -15  -1 -10    1.15    0.65
  15   1  10    0.23    0.36
 -15   1 -10    0.64    0.38
 -15   1 -10    0.43    0.39
 -16  -1 -10    0.75    0.35
  16  -1  10    0.74    0.38
 -16  -1 -10    0.86    0.66
  16  -1  10    0.76    0.56
 -16   1 -10    0.89    0.35
 -16   1 -10    0.14    0.37
  16   1  10    0.52    0.36
 -19  -2  10    0.28    0.30
  19  -2 -10    0.42    0.39
  19  -2 -10    1.28    0.44
  19   2 -10   -0.09    0.37
 -19   2  10    0.59    0.22
  18  -2 -10    2.51    0.56
  18  -2 -10    3.10    0.61
 -18  -2  10    1.12    0.50
 -18  -2  10    1.51    0.47
  18   2 -10    3.00    0.64
 -18   2  10    1.24    0.39
  17  -2 -10    1.56    0.57
  17  -2 -10    0.99    0.55
 -17  -2  10    1.26    0.43
 -17  -2  10    1.21    0.47
 -17   2  10    1.13    0.45
  17   2 -10    1.07    0.56
  16  -2 -10    0.20    0.51
 -16  -2  10    0.36    0.39
 -16  -2  10    0.24    0.79
 -16  -2  10    0.92    0.48
  16  -2 -10    0.35    0.46
  16   2 -10    1.06    0.57
 -16   2  10    0.23    0.31
 -15  -2  10    1.71    1.05
 -15  -2  10    0.98    1.44
  15  -2 -10   -0.55    0.44
 -15  -2  10   -0.26    0.39
 -15  -2  10    1.06    0.84
  15   2 -10   -0.69    0.51
  14  -2 -10    0.43    0.54
 -14  -2  10   -0.20    0.42
  14  -2 -10   -0.43    0.45
 -14  -2  10   -0.13    1.10
 -14  -2  10    0.00    0.75
 -14  -2  10   -1.17    0.89
 -14  -2  10   -0.66    0.39
 -14   2  10   -0.05    0.35
  14   2 -10    0.63    0.58
 -14   2  10   -0.08    0.58
 -13  -2  10    1.23    0.56
  13  -2 -10    2.01    0.62
 -13  -2  10    0.24    0.99
  13  -2 -10    1.33    0.59
 -13  -2  10    1.53    0.56
 -13  -2  10    0.51    0.82
 -13  -2  10    0.93    0.89
 -13   2  10    1.62    0.56
  13   2 -10    2.53    0.71
 -13   2  10    1.39    0.76
  12  -2 -10    0.85    0.53
  12  -2 -10    0.93    0.61
 -12  -2  10    1.61    0.90
 -12  -2  10    1.27    0.55
 -12  -2  10   -0.81    0.78
 -12  -2  10    1.90    1.40
 -12  -2  10    1.19    0.51
 -12   2  10    0.89    0.53
  12   2 -10    1.63    0.65
 -12   2  10    0.95    0.74
 -11  -2  10    1.37    0.83
 -11  -2  10    3.38    0.80
 -11  -2  10    3.26    1.30
  11  -2 -10    2.20    0.82
  11  -2 -10    2.58    0.71
 -11  -2  10    2.94    0.73
 -11   2  10    2.65    0.74
  11   2 -10    3.22    0.79
 -11   2  10    4.67    1.04
  10  -2 -10    0.89    0.45
 -10  -2  10    0.75    0.51
 -10  -2  10    0.01    0.59
 -10  -2  10    0.18    0.42
 -10  -2  10    1.11    0.68
 -10  -2  10   -1.15    0.55
  10  -2 -10    1.48    0.64
 -10   2  10    0.59    0.63
 -10   2  10    0.31    0.44
  10   2 -10    0.46    0.52
  -9  -2  10   -0.33    0.61
  -9  -2  10    0.13    0.44
  -9  -2  10    0.34    0.47
   9  -2 -10    0.51    0.42
   9  -2 -10    0.94    0.68
  -9  -2  10    0.57    0.40
   9   2 -10    0.88    0.47
  -9   2  10    0.97    0.76
  -9   2  10    1.10    0.52
  -8  -2  10    0.22    0.33
  -8  -2  10    0.58    0.63
   8  -2 -10    1.11    0.42
  -8  -2  10    0.30    0.46
  -8  -2  10    0.99    0.49
  -8   2  10    0.37    0.60
   8   2 -10    0.37    0.45
  -8   2  10    0.02    0.43
  -7  -2  10    1.34    0.74
  -7  -2  10    2.28    0.49
  -7  -2  10    0.53    0.65
  -7  -2  10    1.47    0.56
  -7  -2  10    0.91    0.55
   7  -2 -10    1.36    0.47
  -7   2  10    1.71    0.59
  -7   2  10    1.32    0.69
   7   2 -10    2.99    0.86
   7   2 -10    1.50    0.55
  -6  -2  10    9.13    1.45
   6  -2 -10    8.95    1.46
  -6  -2  10   10.47    1.68
  -6  -2  10   14.54    2.25
  -6  -2  10   11.17    1.74
  -6  -2  10    8.71    1.88
   6   2 -10    9.45    1.50
  -6   2  10    9.93    1.61
  -6   2  10   10.39    1.58
   6   2 -10    5.28    1.94
  -5  -2  10   15.03    2.07
  -5  -2  10   14.02    1.97
   5  -2 -10   13.35    1.98
  -5  -2  10   13.73    2.63
  -5  -2  10   12.41    2.81
  -5  -2  10   14.89    2.09
   5   2 -10   13.24    2.14
   5   2 -10   11.05    2.70
   5   2 -10   13.79    2.00
  -5   2  10   11.74    2.08
  -5   2  10   12.66    2.08
  -4  -2  10   19.17    2.69
  -4  -2  10   17.00    2.62
  -4  -2  10   15.19    2.99
   4  -2 -10   18.73    2.56
   4   2 -10   19.33    2.70
  -4   2  10   16.84    2.51
  -4   2  10   16.64    2.67
   4   2 -10   18.10    2.56
   3  -2 -10    0.56    0.43
  -3  -2  10    1.56    0.66
  -3  -2  10    0.93    0.47
  -3  -2  10    0.89    0.38
   3   2 -10    1.46    0.68
   3   2 -10    1.23    0.81
  -3   2  10    1.79    0.65
   3   2 -10    1.41    0.44
  -3   2  10    1.13    0.61
  -2  -2  10    3.65    0.86
   2  -2 -10    3.64    0.76
  -2  -2  10    5.09    1.21
  -2  -2  10    4.51    0.77
   2   2 -10    3.28    0.79
   2   2 -10    3.72    0.95
   2   2 -10    4.80    1.46
  -2   2  10    5.29    1.03
   1  -2 -10   12.50    1.85
  -1  -2  10    7.87    2.04
  -1  -2  10   12.28    1.96
  -1  -2  10   13.56    1.83
   1  -2 -10   15.13    2.03
  -1   2  10   11.56    1.81
   1   2 -10   12.70    1.96
   1   2 -10   12.59    1.84
  -1   2  10   12.09    1.96
   0  -2 -10   13.06    2.08
   0  -2  10   13.53    2.05
   0  -2  10   13.32    2.37
   0  -2 -10   13.02    1.91
   0   2 -10   13.87    2.05
   0   2  10   13.54    1.88
   0   2  10   11.93    2.03
   0   2 -10   13.15    1.92
   0   2 -10    9.56    2.39
   0   2 -10   12.34    2.01
  -1  -2 -10   24.30    3.28
  -1  -2 -10   22.47    3.45
   1  -2  10   25.96    3.28
   1  -2  10   21.08    3.42
   1  -2  10   22.71    3.35
  -1   2 -10   18.91    3.70
  -1   2 -10   22.46    3.29
   1   2  10   24.94    3.40
  -1   2 -10   22.27    3.62
  -1   2 -10   22.03    3.38
   2  -2  10   13.07    2.09
  -2  -2 -10   10.56    1.71
   2  -2  10   15.05    2.54
   2  -2  10   11.94    1.71
  -2  -2 -10    8.20    1.97
   2  -2  10   12.25    1.84
  -2   2 -10   11.27    1.74
   2   2  10   12.23    1.70
  -2   2 -10   11.91    1.85
  -2   2 -10    7.37    2.44
  -2   2 -10   13.22    1.85
   2   2  10   10.19    1.82
  -3  -2 -10   16.77    2.51
   3  -2  10   11.56    1.85
   3  -2  10   14.83    2.29
   3  -2  10   15.07    2.65
  -3  -2 -10   11.31    1.85
  -3  -2 -10   13.65    2.02
   3  -2  10   10.67    1.93
  -3   2 -10   12.35    1.89
   3   2  10   12.67    1.85
  -3   2 -10   13.04    1.98
  -3   2 -10   12.36    1.96
  -4  -2 -10    0.56    0.65
   4  -2  10   -1.06    1.38
  -4  -2 -10    0.20    0.63
   4  -2  10    0.81    0.38
   4  -2  10    0.52    0.55
  -4  -2 -10    0.08    0.34
   4  -2  10    1.03    0.50
  -4   2 -10   -0.12    0.52
  -4   2 -10    0.65    0.39
  -4   2 -10   -0.07    0.49
   4   2  10    0.44    0.39
  -4   2 -10    0.57    0.54
   5  -2  10    1.26    1.06
   5  -2  10    0.39    0.51
  -5  -2 -10   -0.38    0.57
  -5  -2 -10   -0.16    0.64
  -5  -2 -10    0.23    0.39
   5  -2  10   -0.03    0.38
  -5  -2 -10    0.66    0.57
   5  -2  10    0.46    0.52
   5   2  10    0.24    0.57
  -5   2 -10    0.16    0.51
  -5   2 -10    0.42    0.42
  -5   2 -10    0.12    0.49
   6  -2  10    0.51    0.64
   6  -2  10    0.22    0.50
  -6  -2 -10   -0.73    0.65
  -6  -2 -10    0.10    0.35
  -6  -2 -10    1.03    0.68
   6  -2  10    0.05    0.41
  -6  -2 -10    0.17    0.59
  -6   2 -10    0.03    0.48
  -6   2 -10    0.03    0.39
  -6   2 -10   -0.87    0.69
  -6   2 -10   -0.01    0.47
   6   2  10   -0.11    0.35
  -7  -2 -10    2.16    1.07
   7  -2  10    1.41    0.59
  -7  -2 -10    1.00    0.48
  -7  -2 -10    0.30    0.75
  -7  -2 -10   -0.13    0.46
   7  -2  10    0.28    0.60
   7  -2  10    0.61    0.48
   7   2  10    0.88    0.46
  -7   2 -10    0.09    0.51
  -7   2 -10    0.69    0.63
  -7   2 -10    1.48    1.21
  -7   2 -10    0.84    0.48
  -8  -2 -10    1.07    0.48
  -8  -2 -10    0.33    0.80
   8  -2  10    1.29    0.57
   8  -2  10    1.67    0.91
  -8  -2 -10    1.12    0.57
   8  -2  10    1.62    0.58
   8   2  10    1.11    0.51
  -8   2 -10    1.60    0.64
  -8   2 -10    1.58    0.55
  -8   2 -10    0.01    0.42
  -8   2 -10    0.56    0.57
   9  -2  10   -0.29    0.74
  -9  -2 -10    3.12    0.99
  -9  -2 -10    1.75    0.60
  -9  -2 -10    2.04    0.59
  -9  -2 -10    1.77    0.98
   9  -2  10    1.74    0.66
   9  -2  10    2.36    0.66
  -9   2 -10    1.78    0.68
  -9   2 -10    2.04    0.67
  -9   2 -10    0.53    0.61
   9   2  10    1.90    0.64
  -9   2 -10    2.45    0.61
 -10  -2 -10    0.78    0.56
  10  -2  10    2.15    1.39
  10  -2  10    1.00    0.59
  10  -2  10    0.60    0.51
 -10  -2 -10    0.79    0.49
 -10  -2 -10   -0.85    1.14
 -10  -2 -10    2.09    1.02
 -10   2 -10    0.80    0.53
 -10   2 -10    0.43    0.41
  10   2  10    0.56    0.47
 -10   2 -10    1.21    1.29
 -11  -2 -10    0.43    0.48
 -11  -2 -10    1.27    0.54
 -11  -2 -10    0.79    1.14
  11  -2  10   -1.21    0.80
  11  -2  10    1.45    0.59
 -11  -2 -10    2.12    1.33
  11  -2  10    0.70    0.48
 -11   2 -10    1.22    1.34
 -11   2 -10    0.86    0.44
 -11   2 -10    1.60    0.58
  11   2  10    2.12    0.58
  12  -2  10    2.34    0.68
 -12  -2 -10    3.81    0.79
 -12  -2 -10    3.42    0.74
  12  -2  10    4.68    0.82
  12  -2  10    5.45    1.65
 -12   2 -10    2.22    0.70
 -12   2 -10    3.99    0.75
  12   2  10    2.33    0.71
  13  -2  10    0.22    0.44
 -13  -2 -10    0.64    0.38
  13  -2  10    0.81    0.59
 -13  -2 -10   -0.03    0.41
 -13   2 -10    0.00    0.39
  13   2  10   -0.10    0.46
  13   2  10    0.03    0.51
 -13   2 -10    0.84    0.52
 -14  -2 -10    2.03    0.49
  14  -2  10    2.10    0.53
  14  -2  10    1.09    0.50
 -14  -2 -10    1.87    0.49
  14   2  10    1.58    0.53
  14   2  10    1.12    0.39
 -14   2 -10    1.35    0.47
 -14   2 -10    2.18    0.44
  16  -3 -10   -0.08    0.41
 -16  -3  10    0.21    0.29
 -16  -3  10    0.07    0.32
  16  -3 -10    0.45    0.40
 -16   3  10    0.31    0.24
  15  -3 -10    0.27    0.49
 -15  -3  10   -0.25    0.28
 -15  -3  10   -0.18    0.34
  15  -3 -10   -0.25    0.40
  15   3 -10   -0.17    0.43
 -15   3  10   -0.23    0.20
 -14  -3  10    0.59    0.43
 -14  -3  10    0.37    0.37
 -14  -3  10    2.31    1.08
 -14   3  10    0.32    0.34
 -14   3  10    1.31    0.61
  14   3 -10    0.99    0.37
  13  -3 -10    0.57    0.45
 -13  -3  10   -0.02    0.42
  13  -3 -10    0.73    0.59
 -13  -3  10    0.51    0.80
 -13  -3  10    0.05    0.34
 -13   3  10    0.14    0.54
 -13   3  10   -0.34    0.28
  13   3 -10   -0.08    0.38
 -12  -3  10    0.99    2.47
  12  -3 -10    0.13    0.42
 -12  -3  10    0.85    0.53
 -12  -3  10    0.94    0.82
 -12  -3  10    1.13    0.49
 -12   3  10   -0.20    0.47
 -12   3  10    0.24    0.38
  12   3 -10    0.32    0.41
 -11  -3  10   -0.51    1.41
  11  -3 -10    0.39    0.43
 -11  -3  10    0.23    0.76
 -11  -3  10    0.18    0.46
 -11  -3  10    0.29    1.29
 -11  -3  10    0.50    0.45
  11   3 -10    0.56    0.44
 -11   3  10   -1.51    0.66
 -11   3  10    0.46    0.41
 -11   3  10   -0.19    0.56
 -10  -3  10    5.71    1.55
 -10  -3  10    3.25    1.57
 -10  -3  10    4.98    0.94
  10  -3 -10    5.17    0.94
 -10  -3  10    4.57    0.95
 -10   3  10    4.71    1.17
  10   3 -10    4.77    0.91
 -10   3  10    4.20    1.02
  -9  -3  10    3.62    1.05
  -9  -3  10    2.97    0.67
  -9  -3  10    1.50    1.02
   9  -3 -10    2.21    0.58
  -9   3  10   -0.43    0.77
  -9   3  10    2.24    0.93
  -9   3  10    2.40    1.34
  -8  -3  10    1.33    1.01
  -8  -3  10    1.29    0.51
  -8  -3  10    1.62    0.60
   8  -3 -10    1.61    0.52
  -8   3  10    0.81    0.66
   8   3 -10    1.92    0.55
  -8   3  10   -0.83    0.61
  -8   3  10    0.79    0.56
  -7  -3  10    0.84    0.88
  -7  -3  10    1.45    0.61
   7  -3 -10    0.35    0.43
  -7  -3  10    0.09    0.38
   7   3 -10    0.85    0.69
  -7   3  10   -0.09    0.59
   7   3 -10    0.26    0.46
  -7   3  10    0.57    0.50
  -7   3  10    0.19    0.67
  -6  -3  10    0.99    0.46
  -6  -3  10    1.58    1.07
  -6  -3  10    0.34    0.63
   6  -3 -10    1.90    0.58
   6   3 -10    0.58    0.42
  -6   3  10    0.32    0.66
  -6   3  10    0.35    0.53
  -6   3  10    0.83    0.57
  -5  -3  10    5.20    0.82
  -5  -3  10    3.19    1.05
   5  -3 -10    4.65    0.84
  -5  -3  10    3.99    0.97
  -5  -3  10    7.52    1.62
   5   3 -10    0.99    1.08
   5   3 -10    3.69    0.94
  -5   3  10    3.22    0.88
  -5   3  10    3.27    0.98
  -4  -3  10    0.90    0.79
   4  -3 -10    0.23    0.52
  -4  -3  10   -0.19    0.52
  -4  -3  10   -0.24    0.38
   4   3 -10    0.87    0.69
   4   3 -10    0.32    0.56
   4   3 -10   -0.49    0.69
  -4   3  10   -0.55    0.50
   4   3 -10   -0.97    0.43
  -4   3  10   -0.04    0.48
  -4   3  10    0.90    0.54
  -3  -3  10    6.67    1.33
   3  -3 -10    5.84    1.26
  -3   3  10    7.86    1.30
   3   3 -10    8.31    1.30
  -3   3  10    7.88    1.39
   3   3 -10   10.13    1.58
   3   3 -10    5.46    1.78
  -3   3  10    4.12    1.17
  -2  -3  10    1.22    0.68
   2  -3 -10    1.97    0.67
   2   3 -10    0.48    0.45
   2   3 -10    0.47    0.99
   2   3 -10    0.57    0.58
  -2   3  10    2.18    0.80
  -2   3  10   -0.25    0.50
   2   3 -10    0.41    0.65
  -2   3  10    1.90    0.71
   1  -3 -10   -0.95    0.50
  -1  -3  10    0.36    0.60
   1   3 -10    0.14    0.51
  -1   3  10    0.33    0.58
  -1   3  10    0.18    0.61
   1   3 -10   -0.37    0.57
   1   3 -10   -0.96    0.40
   1   3 -10   -0.78    0.79
  -1   3  10    0.09    0.56
   0  -3  10    3.31    1.01
   0  -3 -10    3.82    0.80
   0  -3  10    4.32    0.78
   0   3 -10    5.90    1.99
   0   3  10    3.02    0.94
   0   3  10    3.56    0.98
   0   3 -10    4.95    1.11
   0   3 -10    2.58    0.82
   1  -3  10    2.99    0.69
   1  -3  10    2.25    0.88
  -1   3 -10    3.26    1.64
  -1   3 -10    2.99    0.76
   1   3  10    4.07    0.96
  -1   3 -10    2.16    0.84
  -2  -3 -10    0.19    0.47
   2  -3  10    0.45    0.44
   2  -3  10    0.84    0.67
   2   3  10    0.37    0.61
  -2   3 -10   -0.25    0.36
  -2   3 -10    0.54    0.56
  -2   3 -10   -0.56    0.82
  -2   3 -10    0.08    0.54
  -3  -3 -10    1.42    0.66
   3  -3  10    4.23    0.84
   3  -3  10    3.10    0.72
   3  -3  10    2.54    0.97
   3   3  10    3.27    0.93
  -3   3 -10    3.73    0.96
  -3   3 -10    2.67    1.35
  -3   3 -10    2.26    0.74
  -4  -3 -10   -0.16    0.44
   4  -3  10   -0.32    0.37
   4  -3  10   -0.30    0.44
   4  -3  10    1.00    0.60
  -4   3 -10    0.12    0.33
   4   3  10    0.53    0.60
  -4   3 -10    0.26    0.56
  -4   3 -10    0.47    0.49
  -4   3 -10    0.25    0.96
  -5  -3 -10    1.14    1.17
   5  -3  10    0.26    0.66
   5  -3  10   -0.03    0.39
   5  -3  10   -0.07    0.58
  -5  -3 -10    0.27    0.46
   5   3  10    0.27    0.57
  -5   3 -10   -0.12    0.60
  -5   3 -10    0.79    0.34
  -5   3 -10   -0.83    0.61
  -5   3 -10    0.38    0.60
  -6  -3 -10    5.95    1.11
   6  -3  10    2.85    1.29
  -6  -3 -10    4.01    1.52
   6  -3  10    5.91    1.01
  -6  -3 -10    3.99    0.89
   6  -3  10    4.51    0.97
  -6   3 -10    4.42    1.91
  -6   3 -10    4.35    1.10
   6   3  10    4.96    1.18
  -6   3 -10    4.63    0.99
  -7  -3 -10   -0.39    0.40
   7  -3  10   -0.16    0.48
  -7  -3 -10   -0.47    0.58
   7  -3  10    0.86    0.45
   7  -3  10    0.16    0.45
  -7   3 -10    0.44    0.45
   7   3  10    0.23    0.61
  -7   3 -10    0.10    0.48
  -7   3 -10    0.17    0.29
  -7   3 -10    0.95    0.74
   8  -3  10    0.21    0.44
   8  -3  10    0.70    0.85
  -8  -3 -10    0.15    0.51
  -8  -3 -10   -0.37    0.39
   8  -3  10   -0.02    0.44
   8   3  10    0.77    0.64
  -8   3 -10    0.17    0.42
  -8   3 -10   -0.30    0.44
[truncated: 344,215 more chars]
